# Supplementary material for: Wide diversity in narrow geographic space: genetic, morphological and ploidy variation in three Central European Crataegus species with emphasis on their reproductive modes
Source: AoB Plants. 2025 Nov 29;18(1):plaf067. doi: 10.1093/aobpla/plaf067 (PMC12818092; doi:10.1093/aobpla/plaf067)
Supplement: plaf067_Supplementary_Data [file plaf067_supplementary_data.zip]

Archive with 12 entries (12 files):
- Supplementary_figs_maps.pdf
- Figure_1.svg
- Figure_2.svg
- Figure_3.svg
- Figure_4.svg
- Figure_5.svg
- Figure_6.svg
- Figure_7.svg
- Figure_8.svg
- Supplementary_Map_1.svg
- Supplementary_Map_2.svg
- Supplementary_Tables.xlsx
