# Supplementary material for: Wide diversity in narrow geographic space: genetic, morphological and ploidy variation in three Central European Crataegus species with emphasis on their reproductive modes
Source: AoB Plants. 2025 Nov 29;18(1):plaf067. doi: 10.1093/aobpla/plaf067 (PMC12818092; doi:10.1093/aobpla/plaf067)
Supplement: plaf067_Supplementary_Data [file plaf067_supplementary_data.zip › Supplementary_Tables.xlsx]

## Sheet: Supplementary Table S1
Supplementary Table 1		List of the sampled Crataegus individuals in Austria and Slovakia
Fl leaves — number of measured leaves from flowering shoots, Sh leaves — number of measured leaves from short shoots, Fruits — number of measured fruits, FCSS — number of seeds measured for reproductive mode with flow cytometry, Leaf ratio — FCM index of leaf measurement, CV leaf — coefficient of variation for FCM leaf measurement, CV st — coefficient of variation of internal standard for FCM lea…
Population	Pop code	Sample code	Longitude	Latitude	Altitude (m)	Fl leaves	Sh leaves	Fruits	FCSS	Species	Genetic group	Genotype	Leaf ratio	CV leaf	CV st	Leaf ploidy
Michaelerberg	Pop 0	HMAC001	48° 14' 33.955''	16° 17' 0.330''	302	5	4	-	5	C. × media	MED	5	0.191	3.9	1.1	2x
Michaelerberg	Pop 0	HMAC002	48° 14' 34.443''	16° 17' 02.789''	314	8	3	-	4	C. rhipidophylla	R2	6	0.279	3.3	1.7	3x
Michaelerberg	Pop 0	HMAC003	48° 14' 34.559''	16° 17' 02.676''	309	5	3	-	2	C. rhipidophylla	R1	7	0.278	2.45	1.09	3x
Michaelerberg	Pop 0	HMAC004	48° 14' 35.438''	16° 17' 03.820''	318	6	5	-	-	C. rhipidophylla	R2	6	0.274	3.18	1.49	3x
Michaelerberg	Pop 0	HMAC005	48° 14' 35.718''	16° 17' 04.665''	324	1	-	-	-	C. rhipidophylla	R1	7	0.281	3.14	1.82	3x
Michaelerberg	Pop 0	HMAC006	48° 14' 35.948''	16° 17' 04.557''	325	2	4	6	1	C. laevigata	L2	8	0.188	3.99	1.5	2x
Michaelerberg	Pop 0	HMAC007	48° 14' 36.496''	16° 17' 04.828''	345	1	5	1	5	C. laevigata	L2	9	0.188	3.87	1.54	2x
Michaelerberg	Pop 0	HMAC008	48° 14' 36.524''	16° 17' 04.272''	325	2	1	2	5	C. rhipidophylla	R2	6	0.289	3.35	1.78	3x
Michaelerberg	Pop 0	HMAC009	48° 14' 36.976''	16° 17' 04.533''	333	6	6	-	2	C. rhipidophylla	R2	6	0.282	3.62	1.98	3x
Michaelerberg	Pop 0	HMAC010	48° 14' 37.222''	16° 17' 04.956''	302	2	4	5	5	C. laevigata	L2	10	0.19	4.08	1.29	2x
Michaelerberg	Pop 0	HMAC011	48° 14' 37.190''	16° 17' 02.359''	323	9	-	2	5	C. rhipidophylla	R2	6	0.275	3.14	0.96	3x
Michaelerberg	Pop 0	HS001	48° 14' 36.359''	16° 17' 04.490''	326	2	4	1	5	C. × media	MED	46	0.199	4.84	2.29	2x
Michaelerberg	Pop 0	L001	48° 14' 34.204''	16° 17' 02.334''	299	4	3	4	5	C. laevigata	L2	49	0.195	2.8	1.39	2x
Michaelerberg	Pop 0	L002	48° 14' 34.294''	16° 17' 02.330''	302	2	2	9	5	C. laevigata	L2	50	0.194	3.43	2.49	2x
Michaelerberg	Pop 0	L003	48° 14' 34.362''	16° 17' 02.604''	302	1	2	1	5	C. laevigata	L2	51	0.192	3.23	1.4	2x
Michaelerberg	Pop 0	L004	48° 14' 34.344''	16° 17' 02.949''	314	1	4	2	5	C. laevigata	L2	52	0.193	3.22	1.59	2x
Michaelerberg	Pop 0	L005	48° 14' 34.604''	16° 17' 03.301''	311	1	2	1	5	C. laevigata	L	53	0.196	2.94	2.18	2x
Michaelerberg	Pop 0	L006	48° 14' 34.715''	16° 17' 02.857''	305	4	2	9	5	C. laevigata	L2	54	0.19	3.49	1.22	2x
Michaelerberg	Pop 0	L007	48° 14' 34.417''	16° 17' 04.674''	322	3	3	3	5	C. laevigata	L2	55	0.196	3.83	2.33	2x
Michaelerberg	Pop 0	L008	48° 14' 36.495''	16° 17' 04.364''	302	3	2	-	-	C. laevigata	L2	56	0.195	3.34	1.39	2x
Michaelerberg	Pop 0	L009	48° 14' 36.659''	16° 17' 03.810''	302	2	3	-	5	C. laevigata	L2	57	0.192	3.73	2.28	2x
Michaelerberg	Pop 0	L010	48° 14' 37.418''	16° 17' 04.486''	349	2	1	-	5	C. laevigata	L2	58	0.19	3.76	1.1	2x
Michaelerberg	Pop 0	L011	48° 14' 36.964''	16° 17' 03.047''	319	1	1	5	5	C. laevigata	L2	59	0.192	4.04	2.38	2x
Michaelerberg	Pop 0	M001	-	-	-	-	8	-	-	C. monogyna	MON	151	0.191	3.9	1.3	2x
Michaelerberg	Pop 0	M002	48° 14' 36.484''	16° 17' 04.132''	326	1	1	-	-	C. monogyna	MON	152	0.197	4.27	1.22	2x
Michaelerberg	Pop 0	M003	48° 14' 36.856''	16° 17' 04.189''	302	1	1	-	-	C. monogyna	MON	153	0.194	3.63	1.03	2x
Michaelerberg	Pop 0	M004	48° 14' 36.017''	16° 17' 01.615''	302	1	2	-	-	C. monogyna	MON	154	-	-	-	-
Michaelerberg	Pop 0	R001	48° 14' 37.690''	16° 17' 04.170''	348	1	2	6	5	C. rhipidophylla	R2	6	0.283	3.62	1.38	3x
Michaelerberg	Pop 0	R002	48° 14' 34.459''	16° 17' 02.729''	302	3	2	4	2	C. rhipidophylla	R2	6	0.28	3.72	1.5	3x
Michaelerberg	Pop 0	R003	48° 14' 34.419''	16° 17' 02.382''	312	1	2	1	2	C. rhipidophylla	R2	6	0.271	2.89	1	3x
Michaelerberg	Pop 0	R004	48° 14' 36.424''	16° 17' 04.330''	325	3	4	-	5	C. rhipidophylla	R2	6	0.29	4.49	2	3x
Michaelerberg	Pop 0	R005	48° 14' 37.019''	16° 17' 04.050''	347	6	1	1	4	C. rhipidophylla	R2	6	0.289	3.82	1.76	3x
Michaelerberg	Pop 0	R006	48° 14' 37.297''	16° 17' 03.427''	343	3	3	4	5	C. rhipidophylla	R2	6	0.273	3.5	1.56	3x
Kaltenleutgeben	Pop 1	HMAC101	48° 06' 58.940''	16° 12' 50.585''	419	7	10	2	5	C. laevigata	L2	11	0.194	3.65	1.34	2x
Kaltenleutgeben	Pop 1	HMAC102	48° 06' 58.972''	16° 12' 50.455''	385	-	2	-	1	C. laevigata	L2	11	0.194	5.11	1.73	2x
Kaltenleutgeben	Pop 1	HMAC103	48° 06' 58.994''	16° 12' 50.701''	419	9	14	-	4	C. laevigata	L2	11	0.191	4.22	1.51	2x
Kaltenleutgeben	Pop 1	HMAC104	48° 06' 59.349''	16° 12' 51.181''	436	3	7	4	5	C. laevigata	L2	12	0.188	3.6	1.35	2x
Kaltenleutgeben	Pop 1	HMAC105	48° 06' 59.328''	16° 12' 55.065''	453	5	4	2	5	C. rhipidophylla	R2	13	0.282	4.63	1.2	3x
Kaltenleutgeben	Pop 1	HMAC106	48° 06' 59.549''	16° 12' 55.068''	455	6	4	-	5	C. rhipidophylla	R2	13	0.284	2.62	1.89	3x
Kaltenleutgeben	Pop 1	HMAC107	48° 07' 0.392''	16° 13' 02.004''	493	-	2	-	-	C. × media	MED	14	0.188	5.4	1.08	2x
Kaltenleutgeben	Pop 1	HMED101	48° 06' 59.788''	16° 12' 50.836''	418	3	5	2	5	C. × media	MED	34	0.195	4.14	1.74	2x
Kaltenleutgeben	Pop 1	HMED102	48° 06' 59.856''	16° 12' 51.025''	430	-	-	-	-	-	-	-	0.191	4.17	1.44	2x
Kaltenleutgeben	Pop 1	HMED103	48° 07' 0.023''	16° 12' 50.853''	433	-	2	-	-	C. × media	MED	35	0.192	4.09	1.19	2x
Kaltenleutgeben	Pop 1	HS101	48° 07' 0.341''	16° 12' 51.351''	451	2	2	3	-	C. rhipidophylla	R2	47	0.283	3.9	1.35	3x
Kaltenleutgeben	Pop 1	HS102	48° 07' 0.473''	16° 12' 51.332''	452	4	3	-	-	C. rhipidophylla	R2	48	0.287	2.85	1.08	3x
Kaltenleutgeben	Pop 1	L101	48° 06' 59.148"	16° 12' 50.651"	428	-	-	-	-	-	-	-	-	-	-	-
Kaltenleutgeben	Pop 1	L102	48° 06' 59.284"	16° 12' 50.857"	432	-	-	-	-	-	-	-	0.194	4.08	1.55	2x
Kaltenleutgeben	Pop 1	L103	48° 06' 59.759"	16° 12' 51.123"	442	4	7	1	5	C. laevigata	L2	60	0.192	2.98	1.01	2x
Kaltenleutgeben	Pop 1	L104	48° 07' 0.070"	16° 12' 51.487"	451	1	3	6	5	C. laevigata	L2	61	0.199	4.11	1.31	2x
Kaltenleutgeben	Pop 1	L105	48° 06' 59.587"	16° 12' 51.461"	434	1	5	-	2	C. laevigata	L2	62	0.191	3.97	1.61	2x
Kaltenleutgeben	Pop 1	L106	48° 07' 0.188"	16° 12' 51.710"	433	4	5	-	5	C. × media	MED	63	0.201	4.4	2.15	2x
Kaltenleutgeben	Pop 1	L107	48° 07' 0.221"	16° 12' 52.369"	449	1	4	-	5	C. laevigata	L2	64	0.191	3.96	1.31	2x
Kaltenleutgeben	Pop 1	L108	48° 07' 0.267"	16° 12' 53.848"	489	2	3	3	5	C. laevigata	L2	65	0.194	3.22	1.36	2x
Kaltenleutgeben	Pop 1	L109	48° 07' 0.379"	16° 12' 58.856"	482	4	4	1	5	C. laevigata	L2	66	0.196	4.35	1.61	2x
Kaltenleutgeben	Pop 1	L110	48° 07' 1.427"	16° 12' 59.993"	487	4	3	-	5	C. laevigata	L2	67	0.193	3.92	1.41	2x
Kaltenleutgeben	Pop 1	M101	48° 07' 0.986''	16° 13' 01.686''	491	-	-	-	-	-	-	-	0.196	3.96	1.27	2x
Kaltenleutgeben	Pop 1	R101	48° 06' 58.124''	16° 12' 49.889''	407	1	2	-	5	C. rhipidophylla	R2	48	0.292	3.65	2.14	3x
Kaltenleutgeben	Pop 1	R102	48° 06' 58.102''	16° 12' 49.748''	385	4	2	-	5	C. rhipidophylla	R2	48	0.29	3.06	1.7	3x
Kaltenleutgeben	Pop 1	R103	48° 07' 0.163''	16° 12' 51.026''	433	3	1	-	-	C. rhipidophylla	R2	48	0.302	3.72	2.21	3x
Kaltenleutgeben	Pop 1	R104	48° 07' 0.305''	16° 12' 51.167''	433	7	1	-	2	C. rhipidophylla	R2	48	0.297	3.78	1.77	3x
Kaltenleutgeben	Pop 1	R105	48° 07' 0.137''	16° 12' 53.187''	461	5	1	5	-	C. rhipidophylla	R2	48	0.295	3.4	1.61	3x
Kaltenleutgeben	Pop 1	R106	48° 07' 0.621''	16° 12' 54.156''	466	2	7	3	5	C. rhipidophylla	R2	48	0.298	4.01	1.47	3x
Kaltenleutgeben	Pop 1	R107	48° 06' 59.786''	16° 12' 53.327''	448	8	1	1	5	C. rhipidophylla	R2	48	0.291	5.01	1.54	3x
Kaltenleutgeben	Pop 1	R108	-	-	-	-	-	-	-	-	-	-	-	-	-	-
Kaltenleutgeben	Pop 1	R109	48° 07' 0.993''	16° 12' 59.723''	484	4	1	-	5	C. rhipidophylla	R2	48	0.29	3.54	1.56	3x
Kaltenleutgeben	Pop 1	R110	48° 07' 0.017''	16° 12' 59.764''	483	-	-	-	5	C. rhipidophylla	R2	48	-	-	-	-
Kahlenberg	Pop 2	HMAC201	48° 16' 25.486''	16° 20' 30.806''	338	3	3	-	-	C. × macrocarpa	MAC	15	0.371	3.06	1.17	4x
Kahlenberg	Pop 2	HMAC202	48° 16' 24.901''	16° 20' 33.037''	316	6	2	1	1	C. × macrocarpa	MAC	16	0.285	5.18	1.49	3x
Kahlenberg	Pop 2	HMED201	48° 16' 24.879''	16° 20' 33.694''	315	9	2	5	-	-	-	-	-	-	-	-
Kahlenberg	Pop 2	HMED202	48° 16' 25.577''	16° 20' 27.712''	355	1	6	10	5	C. × media	MED	36	0.199	3.8	1.23	2x
Kahlenberg	Pop 2	HMED203	48° 16' 25.582''	16° 20' 29.080''	348	1	4	-	-	C. × media	MED	37	0.198	3.49	1.26	2x
Kahlenberg	Pop 2	HMED204	48° 16' 25.207''	16° 20' 30.345''	340	5	2	6	5	C. × media	MED	38	0.201	3.88	2.2	2x
Kahlenberg	Pop 2	HMED205	48° 16' 24.847''	16° 20' 30.628''	316	3	1	2	2	C. laevigata	L2	39	0.198	4.92	1.87	2x
Kahlenberg	Pop 2	HMED206	48° 16' 25.141''	16° 20' 31.647''	333	7	6	7	3	C. × media	MED	40	0.192	4	1.12	2x
Kahlenberg	Pop 2	HMED207	48° 16' 25.049''	16° 20' 32.835''	316	13	-	4	3	C. × media	MED	41	0.196	3.98	1.32	2x
Kahlenberg	Pop 2	HMED208	48° 16' 23.655''	16° 20' 34.320''	318	1	3	3	1	C. × media	MED	42	0.199	3.24	1.87	2x
Kahlenberg	Pop 2	HMED209	48° 16' 22.835''	16° 20' 33.070''	327	4	2	-	-	C. laevigata	L2	43	0.197	3.68	1.85	2x
Kahlenberg	Pop 2	HMED210	48° 16' 23.225''	16° 20' 31.884''	331	3	-	-	3	C. monogyna	MON	44	0.203	4.25	1.77	2x
Kahlenberg	Pop 2	L201	48° 16' 22.334''	16° 20' 35.610''	340	3	2	5	2	C. laevigata	L2	68	0.192	4.65	1.37	2x
Kahlenberg	Pop 2	L202	48° 16' 24.404''	16° 20' 34.438''	316	7	2	7	5	C. laevigata	L2	69	0.191	4.13	1.54	2x
Kahlenberg	Pop 2	L203	48° 16' 24.158''	16° 20' 34.358''	316	8	1	4	2	C. laevigata	L2	70	0.19	4.81	1.88	2x
Kahlenberg	Pop 2	L204	48° 16' 26.352''	16° 20' 30.690''	337	2	1	10	5	C. laevigata	L	71	0.194	3.4	1.28	2x
Kahlenberg	Pop 2	L205	48° 16' 25.484''	16° 20' 29.263''	335	1	2	3	5	C. laevigata	L	72	0.193	4.02	1.15	2x
Kahlenberg	Pop 2	L206	48° 16' 25.197''	16° 20' 29.988''	363	3	1	7	5	C. laevigata	L2	73	0.194	3.99	1.52	2x
Kahlenberg	Pop 2	L207	48° 16' 23.368''	16° 20' 32.970''	343	5	1	6	5	C. laevigata	L2	74	0.191	5.31	2.72	2x
Kahlenberg	Pop 2	L208	48° 16' 22.724''	16° 20' 32.536''	316	6	1	6	1	C. laevigata	L2	75	0.191	5.04	1.04	2x
Kahlenberg	Pop 2	L209	48° 16' 22.913''	16° 20' 32.109''	349	10	2	10	5	C. laevigata	L2	76	0.192	3.97	1.73	2x
Kahlenberg	Pop 2	L210	48° 16' 22.313''	16° 20' 31.373''	337	4	1	4	5	C. laevigata	L2	77	0.195	5.81	1.29	2x
Kahlenberg	Pop 2	M201	48° 16' 20.698''	16° 20' 37.028''	324	-	-	-	-	-	-	-	0.191	4.57	1.87	2x
Kahlenberg	Pop 2	M202	48° 16' 22.365''	16° 20' 37.356''	323	1	3	-	2	C. monogyna	MON	155	0.188	5.03	1.57	2x
Kahlenberg	Pop 2	M203	48° 16' 22.995''	16° 20' 35.333''	316	1	1	6	1	C. monogyna	MON	156	0.189	4.34	1.61	2x
Kahlenberg	Pop 2	M204	48° 16' 23.187''	16° 20' 35.181''	316	6	1	1	2	C. × media	MED	157	0.189	3.86	0.99	2x
Kahlenberg	Pop 2	M205	48° 16' 25.975''	16° 20' 32.754''	330	1	1	7	1	C. monogyna	MON	158	0.188	3.83	1.18	2x
Kahlenberg	Pop 2	M206	48° 16' 26.299''	16° 20' 32.496''	320	5	4	4	2	C. monogyna	MON	159	0.19	6.14	1.63	2x
Kahlenberg	Pop 2	M207	48° 16' 26.216''	16° 20' 30.543''	328	6	2	1	5	C. × media	MED	160	0.193	5.65	1.85	2x
Kahlenberg	Pop 2	M208	48° 16' 25.214''	16° 20' 31.812''	322	3	3	5	3	C. monogyna	MON	161	0.192	4	1.28	2x
Kahlenberg	Pop 2	M209	48° 16' 25.042''	16° 20' 31.790''	331	-	-	-	1	C. monogyna	MON	162	0.191	3.13	1.3	2x
Kahlenberg	Pop 2	M210	48° 16' 25.162''	16° 20' 32.417''	327	5	3	3	4	C. monogyna	MON	163	0.2	3.92	1.41	2x
Rosental	Pop 3	HMED301	48° 01' 17.444''	16° 09' 05.044''	411	3	-	9	5	C. × media	MED	45	0.186	3.59	0.89	2x
Rosental	Pop 3	L301	48° 01' 16.797''	16° 09' 07.750''	408	2	-	3	5	C. laevigata	L2	78	0.183	3.94	1.05	2x
Rosental	Pop 3	L302	48° 01' 16.606''	16° 09' 07.973''	389	2	-	6	5	C. laevigata	L2	79	0.177	4.1	1.07	2x
Rosental	Pop 3	L303	48° 01' 17.841''	16° 09' 06.087''	415	2	-	6	5	C. laevigata	L2	80	0.185	4.21	1.09	2x
Rosental	Pop 3	L304	48° 01' 17.999''	16° 09' 06.189''	413	1	1	1	5	C. laevigata	L2	81	0.179	4.73	1.37	2x
Rosental	Pop 3	L305	48° 01' 17.101''	16° 09' 02.099''	419	1	1	4	5	C. laevigata	L2	82	0.181	4.04	0.94	2x
Rosental	Pop 3	L306	48° 01' 17.040''	16° 09' 01.501''	421	-	-	2	5	C. laevigata	L2	83	0.178	3.99	1.12	2x
Rosental	Pop 3	L307	48° 01' 14.279''	16° 08' 51.360''	463	6	-	4	5	C. laevigata	L2	84	0.183	3.97	1.31	2x
Rosental	Pop 3	L308	48° 01' 08.879''	16° 08' 42.839''	497	-	1	-	-	C. laevigata	L2	85	0.177	3.68	0.97	2x
Rosental	Pop 3	L309	48° 01' 17.040''	16° 09' 01.379''	422	-	-	1	5	C. laevigata	L2	86	0.18	3.51	1.11	2x
Rosental	Pop 3	L310	48° 01' 14.639''	16° 09' 04.741''	419	4	2	-	2	C. laevigata	L2	87	0.183	4.21	1.47	2x
Rosental	Pop 3	L311	48° 01' 14.941''	16° 09' 02.819''	416	-	1	-	-	C. laevigata	L2	88	0.175	3.96	1.21	2x
Rosental	Pop 3	L312	48° 01' 16.201''	16° 09' 01.199''	425	2	-	-	-	C. laevigata	L2	89	0.183	4.33	1.38	2x
Rosental	Pop 3	M301	48° 01' 16.963''	16° 09' 07.998''	405	-	-	-	-	C. monogyna	MON	164	0.193	3.01	1.57	2x
Rosental	Pop 3	M302	48° 01' 17.895''	16° 09' 06.344''	407	2	-	-	-	C. monogyna	MON	165	0.188	3.74	1.11	2x
Rosental	Pop 3	M303	48° 01' 18.498''	16° 09' 06.990''	404	-	5	-	-	C. monogyna	MON	166	0.188	4.05	1.55	2x
Rosental	Pop 3	M304	48° 01' 17.404''	16° 09' 05.227''	413	-	-	-	-	C. monogyna	MON	167	0.189	3.69	0.8	2x
Rosental	Pop 3	M305	48° 01' 17.403''	16° 09' 04.941''	412	-	-	-	-	C. monogyna	MON	168	0.183	3.71	1.14	2x
Rosental	Pop 3	M306	48° 01' 17.519''	16° 09' 03.539''	423	-	4	-	-	C. monogyna	MON	169	0.186	3.52	1.05	2x
Rosental	Pop 3	M307	48° 01' 17.339''	16° 09' 02.700''	417	1	1	-	-	C. monogyna	MON	170	0.188	4.04	1.37	2x
Rosental	Pop 3	M308	48° 01' 17.159''	16° 09' 02.401''	424	-	3	-	-	C. monogyna	MON	171	0.189	3.6	1.53	2x
Rosental	Pop 3	M309	48° 01' 17.101''	16° 09' 01.681''	420	-	6	-	-	C. monogyna	MON	172	0.18	3.49	1.1	2x
Rosental	Pop 3	M310	48° 01' 17.159''	16° 09' 01.980''	427	3	2	-	1	C. monogyna	MON	173	0.186	3.34	0.99	2x
Rosental	Pop 3	M311	48° 01' 16.921''	16° 09' 01.379''	413	4	-	1	5	C. monogyna	MON	174	0.177	4.15	1.41	2x
Rosental	Pop 3	M312	48° 01' 14.581''	16° 09' 03.121''	428	-	-	-	-	C. monogyna	MON	175	0.185	3.66	1.37	2x
Rosental	Pop 3	M313	48° 01' 14.581''	16° 09' 03.960''	412	-	6	-	-	C. monogyna	MON	176	0.179	4.25	1.18	2x
Rosental	Pop 3	M314	48° 01' 14.880''	16° 09' 03.719''	417	-	-	-	-	C. monogyna	MON	177	0.189	3.41	1.48	2x
Rosental	Pop 3	M315	48° 01' 14.941''	16° 09' 03.719''	416	-	-	-	-	C. × subsphaerica	SUB	178	0.185	4.28	1.34	2x
Rosental	Pop 3	M316	48° 01' 15.780''	16° 09' 02.279''	413	-	-	-	-	C. monogyna	MON	179	0.176	4.25	1.04	2x
Rosental	Pop 3	M317	48° 01' 14.639''	16° 09' 03.240''	425	-	1	-	-	C. monogyna	MON	180	0.19	3.88	1.16	2x
Sophienalpe	Pop 4	H401	48° 14' 28.135''	16° 13' 29.345''	483	4	4	-	-	C. × macrocarpa	MAC	1	0.279	4.47	2.54	3x
Sophienalpe	Pop 4	H402	48° 14' 28.369''	16° 13' 29.574''	481	3	2	-	-	C. × macrocarpa	MAC	1	0.284	3.19	1.41	3x
Sophienalpe	Pop 4	H403	48° 14' 26.182''	16° 13' 22.587''	471	1	-	-	-	C. rhipidophylla	R1	2	0.283	6.91	1.54	3x
Sophienalpe	Pop 4	H404	48° 14' 25.875''	16° 13' 20.890''	474	2	1	3	5	C. × macrocarpa	MAC	1	0.27	4.74	1.45	3x
Sophienalpe	Pop 4	H405	48° 14' 25.788''	16° 13' 19.425''	472	5	-	-	5	C. rhipidophylla	R2	3	0.285	4.38	1.44	3x
Sophienalpe	Pop 4	H406	48° 14' 25.668''	16° 13' 18.856''	462	2	-	6	5	C. × macrocarpa	MAC	1	0.281	3.89	1.33	3x
Sophienalpe	Pop 4	H407	48° 14' 25.509''	16° 13' 18.203''	469	2	3	-	4	C. × media	MED	4	0.194	3.75	1.12	2x
Sophienalpe	Pop 4	H408	48° 14' 26.292''	16° 13' 18.995''	476	1	-	6	5	C. × macrocarpa	MAC	1	0.284	3.91	1.7	3x
Sophienalpe	Pop 4	L401	48° 14' 27.673''	16° 13' 21.039''	471	1	3	10	5	C. laevigata	L2	90	0.175	6.84	1.26	2x
Sophienalpe	Pop 4	L402	48° 14' 28.435''	16° 13' 29.302''	481	1	6	-	-	C. laevigata	L2	91	0.188	4.87	1.87	2x
Sophienalpe	Pop 4	L403	48° 14' 28.295''	16° 13' 29.420''	486	-	2	-	-	C. laevigata	L2	92	0.189	3.66	1.03	2x
Sophienalpe	Pop 4	L404	48° 14' 26.375''	16° 13' 26.190''	473	6	4	-	-	C. × media	MED	93	0.185	4.48	1.99	2x
Sophienalpe	Pop 4	L405	48° 14' 26.243''	16° 13' 21.349''	476	2	2	7	5	C. laevigata	L2	94	0.189	3.66	1.03	2x
Sophienalpe	Pop 4	L406	48° 14' 26.350''	16° 13' 20.945''	471	1	4	1	2	C. laevigata	L2	95	0.186	4.48	1.99	2x
Sophienalpe	Pop 4	L407	48° 14' 26.367''	16° 13' 20.502''	477	1	1	3	5	C. × macrocarpa	MAC	1	0.287	3.47	2.08	3x
Sophienalpe	Pop 4	L408	48° 14' 26.163''	16° 13' 20.517''	476	5	4	9	5	C. laevigata	L2	96	0.199	4.1	2.78	2x
Sophienalpe	Pop 4	L409	48° 14' 25.092''	16° 13' 17.874''	467	1	1	2	5	C. laevigata	L2	97	0.186	4.82	1.34	2x
Sophienalpe	Pop 4	L410	48° 14' 25.242''	16° 13' 17.281''	459	1	-	3	5	C. laevigata	L2	98	0.191	4.46	1.84	2x
Sophienalpe	Pop 4	R401	48° 14' 27.655''	16° 13' 20.532''	475	2	2	2	2	C. rhipidophylla	R2	3	0.288	3.55	1.37	3x
Sophienalpe	Pop 4	R402	48° 14' 27.656''	16° 13' 20.481''	481	4	4	1	-	C. rhipidophylla	R2	3	0.286	3.69	1.15	3x
Sophienalpe	Pop 4	R403	48° 14' 27.115''	16° 13' 24.531''	468	3	1	-	3	C. rhipidophylla	R2	3	0.284	2.74	1.35	3x
Sophienalpe	Pop 4	R404	48° 14' 27.286''	16° 13' 24.998''	485	3	3	-	-	C. rhipidophylla	R2	3	0.284	4.03	1.72	3x
Sophienalpe	Pop 4	R405	48° 14' 28.178''	16° 13' 27.695''	482	3	4	-	-	C. × macrocarpa	MAC	192	0.284	3.76	1.73	3x
Sophienalpe	Pop 4	R406	48° 14' 28.169''	16° 13' 27.752''	490	5	2	-	-	C. × macrocarpa	MAC	192	0.276	8.03	1.32	3x
Sophienalpe	Pop 4	R407	48° 14' 28.993''	16° 13' 28.094''	488	1	6	-	-	C. rhipidophylla	R2	3	0.383	2.69	1.49	4x
Sophienalpe	Pop 4	R408	48° 14' 28.448''	16° 13' 29.230''	481	6	1	-	-	C. × macrocarpa	MAC	193	0.276	5.35	1.74	3x
Sophienalpe	Pop 4	R409	48° 14' 28.486''	16° 13' 29.328''	484	1	2	-	-	C. rhipidophylla	R2	3	0.273	6.41	2.35	3x
Sophienalpe	Pop 4	R410	48° 14' 26.390''	16° 13' 26.576''	478	1	3	-	-	C. × macrocarpa	MAC	192	0.282	3.5	1.26	3x
Sophienalpe	Pop 4	R411	48° 14' 26.529''	16° 13' 26.693''	476	1	5	-	-	C. × macrocarpa	MAC	192	0.279	3.82	1.44	3x
Sophienalpe	Pop 4	R412	48° 14' 26.215''	16° 13' 19.572''	473	1	2	-	-	C. rhipidophylla	R2	3	0.281	3.35	2.81	3x
Pleše	Pop 5	HMAC501	48° 48' 46.704''	19° 14' 54.153''	834	1	1	5	5	C. × macrocarpa	MAC	17	0.284	2.96	1.95	3x
Pleše	Pop 5	HMAC502	48° 48' 50.218''	19° 14' 53.751''	849	1	2	5	5	C. laevigata	L1	18	0.189	5.61	2.38	2x
Pleše	Pop 5	HMAC503	48° 48' 58.133''	19° 14' 52.012''	904	1	2	-	1	C. × macrocarpa	MAC	19	0.293	3.34	1.61	3x
Pleše	Pop 5	HMAC504	48° 48' 49.207''	19° 14' 38.784''	892	-	-	-	5	-	-	-	0.29	2.63	1.51	3x
Pleše	Pop 5	HMAC505	48° 48' 49.304''	19° 14' 35.982''	887	6	-	2	5	C. × macrocarpa	MAC	20	0.287	3.1	1.52	3x
Pleše	Pop 5	HMAC506	48° 48' 48.896''	19° 14' 35.817''	885	2	3	3	5	C. × macrocarpa	MAC	20	0.288	3.19	1.72	3x
Pleše	Pop 5	HMAC507	48° 48' 49.770''	19° 14' 32.422''	894	3	1	4	5	C. × macrocarpa	MAC	21	0.291	4.19	1.38	3x
Pleše	Pop 5	HMAC508	48° 48' 47.872''	19° 14' 33.473''	876	2	-	3	6	C. × macrocarpa	MAC	22	0.289	3.66	1.43	3x
Pleše	Pop 5	HMAC509	48° 48' 47.105''	19° 14' 34.695''	887	1	-	-	5	C. × macrocarpa	MAC	22	0.29	4.75	2.64	3x
Pleše	Pop 5	HMAC510	48° 48' 45.709''	19° 14' 43.124''	853	2	-	1	6	C. × macrocarpa	MAC	22	0.284	3.74	1.97	3x
Pleše	Pop 5	L501	48° 48' 46.862''	19° 14' 54.195''	838	1	1	-	5	C. laevigata	L1	99	0.19	4.94	1.67	2x
Pleše	Pop 5	L502	48° 48' 46.914''	19° 14' 53.953''	828	1	-	2	5	C. laevigata	L1	100	0.194	6.62	1.83	2x
Pleše	Pop 5	L503	48° 48' 46.651''	19° 14' 54.124''	858	-	-	5	5	C. laevigata	L1	101	0.189	4.53	1.79	2x
Pleše	Pop 5	L504	48° 48' 50.189''	19° 14' 53.647''	840	4	2	6	5	C. laevigata	L1	102	0.195	3.89	1.6	2x
Pleše	Pop 5	L505	48° 48' 50.362''	19° 14' 53.957''	858	2	2	6	5	C. laevigata	L1	103	0.195	4.36	1.3	2x
Pleše	Pop 5	L506	48° 48' 52.734''	19° 14' 53.151''	861	-	-	4	5	C. laevigata	L1	104	0.198	4.15	2.35	2x
Pleše	Pop 5	L507	48° 48' 48.600''	19° 14' 37.335''	887	1	-	2	5	C. laevigata	L1	105	0.19	3.96	1.31	2x
Pleše	Pop 5	L508	48° 48' 49.289''	19° 14' 33.104''	898	2	3	1	5	C. laevigata	L1	106	0.193	4.43	1.57	2x
Pleše	Pop 5	L509	48° 48' 47.530''	19° 14' 32.600''	880	1	1	4	5	C. laevigata	L1	107	0.192	4.67	1.5	2x
Pleše	Pop 5	L510	48° 48' 45.383''	19° 14' 44.937''	831	1	1	2	5	C. laevigata	L1	108	0.197	4.35	1.58	2x
Pleše	Pop 5	M501	48° 48' 47.050''	19° 14' 53.799''	834	4	-	6	5	C. × subsphaerica	SUB	181	0.203	5.4	2.07	2x
Pleše	Pop 5	R501	48° 48' 46.748''	19° 14' 54.154''	829	1	3	4	5	C. × macrocarpa	MAC	194	0.285	5.75	3.71	3x
Pleše	Pop 5	R502	48° 48' 46.614''	19° 14' 54.108''	834	2	3	3	3	C. rhipidophylla	R3	195	0.393	4.18	3.51	4x
Pleše	Pop 5	R503	48° 48' 45.744''	19° 14' 54.826''	837	3	3	-	5	C. × macrocarpa	MAC	194	0.288	3.35	1.42	3x
Pleše	Pop 5	R504	48° 48' 49.379''	19° 14' 53.969''	845	2	3	7	5	C. rhipidophylla	R3	196	0.394	3.38	1.87	4x
Pleše	Pop 5	R505	48° 48' 49.293''	19° 14' 53.989''	849	5	1	-	5	C. × macrocarpa	MAC	194	0.292	2.66	1.62	3x
Pleše	Pop 5	R506	48° 48' 57.837''	19° 14' 52.249''	896	2	-	1	5	C. rhipidophylla	R3	196	0.39	2.84	1.83	4x
Pleše	Pop 5	R507	48° 48' 50.862''	19° 14' 39.873''	897	4	3	-	5	C. rhipidophylla	R3	196	0.39	3.78	1.63	4x
Pleše	Pop 5	R508	48° 48' 49.607''	19° 14' 35.502''	887	3	1	1	5	C. × macrocarpa	MAC	194	0.29	3.64	1.93	3x
Pleše	Pop 5	R509	48° 48' 47.973''	19° 14' 33.035''	876	3	-	-	1	C. × macrocarpa	MAC	194	0.286	3.15	1.53	3x
Pleše	Pop 5	R510	48° 48' 47.465''	19° 14' 32.509''	880	2	1	2	5	C. rhipidophylla	R3	196	0.382	3.91	3.81	4x
Vlačuhovo	Pop 6	HMAC601	48° 50' 01.113''	19° 15' 10.476''	882	2	1	1	5	C. × macrocarpa	MAC	23	0.297	2.63	1.58	3x
Vlačuhovo	Pop 6	HMAC602	48° 50' 02.038''	19° 15' 08.785''	919	5	-	9	5	C. × macrocarpa	MAC	23	0.294	2.96	1.53	3x
Vlačuhovo	Pop 6	HMAC603	48° 50' 02.183''	19° 15' 09.077''	912	2	2	8	5	C. × macrocarpa	MAC	23	0.291	3.21	1.27	3x
Vlačuhovo	Pop 6	HMAC604	48° 50' 04.187''	19° 15' 05.880''	941	4	1	7	4	C. × macrocarpa	MAC	24	0.393	3.14	2.23	4x
Vlačuhovo	Pop 6	HMAC605	48° 50' 04.019''	19° 15' 05.782''	940	1	-	3	4	C. × macrocarpa	MAC	24	0.381	2.66	1.49	4x
Vlačuhovo	Pop 6	HMAC606	48° 50' 05.950''	19° 15' 06.593''	947	1	1	6	5	C. × macrocarpa	MAC	23	0.29	3.11	1.58	3x
Vlačuhovo	Pop 6	HMAC607	48° 50' 06.000''	19° 15' 06.777''	941	3	1	8	4	C. × macrocarpa	MAC	25	0.289	2.69	1.69	3x
Vlačuhovo	Pop 6	HMAC608	48° 50' 06.567''	19° 15' 07.623''	919	2	2	6	5	C. × macrocarpa	MAC	23	0.292	2.4	1.54	3x
Vlačuhovo	Pop 6	HMAC609	48° 50' 07.649''	19° 15' 05.009''	991	-	-	8	5	C. × macrocarpa	MAC	26	0.293	3.28	1.57	3x
Vlačuhovo	Pop 6	HMAC610	-	-	-	5	3	5	5	C. × macrocarpa	MAC	27	0.265	3.09	1.3	3x
Vlačuhovo	Pop 6	HMAC611	48° 50' 10.337''	19° 14' 57.897''	1018	-	-	-	5	C. laevigata	L1	28	0.294	2.53	1.34	3x
Vlačuhovo	Pop 6	L601	48° 49' 59.810''	19° 15' 09.392''	883	2	3	1	5	C. laevigata	L1	109	0.306	9.28	2.97	3x
Vlačuhovo	Pop 6	L602	48° 50' 01.959''	19° 15' 08.841''	897	1	4	9	5	C. laevigata	L1	110	0.194	3.75	1.4	2x
Vlačuhovo	Pop 6	L603	48° 50' 01.922''	19° 15' 08.637''	919	1	3	8	5	C. laevigata	L1	111	0.193	3.43	1.47	2x
Vlačuhovo	Pop 6	L604	48° 50' 02.084''	19° 15' 09.214''	895	1	2	9	5	C. laevigata	L1	112	0.183	4.28	1.79	2x
Vlačuhovo	Pop 6	L605	48° 50' 05.019''	19° 15' 06.137''	943	2	1	2	5	C. laevigata	L	113	0.187	4.44	1.73	2x
Vlačuhovo	Pop 6	L606	48° 50' 05.265''	19° 15' 05.467''	943	1	1	8	5	C. laevigata	L1	114	0.177	4.39	1.79	2x
Vlačuhovo	Pop 6	L607	48° 50' 05.633''	19° 15' 06.077''	946	1	2	10	5	C. laevigata	L1	115	0.191	4.63	2.18	2x
Vlačuhovo	Pop 6	L608	48° 50' 11.070''	19° 15' 0.828''	1001	-	-	9	5	C. laevigata	L1	116	0.19	4.32	1.25	2x
Vlačuhovo	Pop 6	L609	48° 50' 15.494''	19° 15' 0.593''	1017	4	1	6	5	C. laevigata	L1	117	0.184	3.76	1.56	2x
Vlačuhovo	Pop 6	L610	-	-	-	1	1	9	5	C. laevigata	L1	118	0.189	4.45	1.99	2x
Vlačuhovo	Pop 6	M601	48° 50' 02.114''	19° 15' 08.419''	898	5	2	6	5	C. × subsphaerica	SUB	182	0.205	4.27	1.72	2x
Vlačuhovo	Pop 6	R601	48° 50' 0.245''	19° 15' 11.508''	872	-	-	-	1	C. rhipidophylla	R3	197	0.385	6.01	2.42	4x
Vlačuhovo	Pop 6	R602	48° 50' 0.846''	19° 15' 10.410''	919	7	1	8	2	C. rhipidophylla	R3	198	0.406	4.14	2.37	4x
Vlačuhovo	Pop 6	R603	48° 50' 01.101''	19° 15' 09.975''	899	2	-	10	5	C. rhipidophylla	R3	197	0.395	3.42	1.77	4x
Vlačuhovo	Pop 6	R604	48° 50' 02.006''	19° 15' 08.504''	914	2	-	6	4	C. rhipidophylla	R3	197	0.394	2.82	1.75	4x
Vlačuhovo	Pop 6	R605	48° 50' 02.150''	19° 15' 08.223''	919	4	1	10	5	C. rhipidophylla	R3	198	0.385	2.97	1.77	4x
Vlačuhovo	Pop 6	R606	48° 50' 07.938''	19° 15' 03.354''	972	3	3	1	3	C. × macrocarpa	MAC	24	0.383	2.82	2.45	4x
Vlačuhovo	Pop 6	R607	48° 50' 15.431''	19° 15' 0.522''	1047	3	-	4	5	C. × macrocarpa	MAC	24	0.376	2.98	1.74	4x
Vlačuhovo	Pop 6	R608	48° 50' 11.625''	19° 14' 57.206''	1028	1	1	6	1	C. × macrocarpa	MAC	199	0.284	5.4	1.54	3x
Vlačuhovo	Pop 6	R609	-	-	-	3	2	10	5	C. × macrocarpa	MAC	24	0.377	2.5	1.27	4x
Vlačuhovo	Pop 6	R610	-	-	-	4	-	7	5	C. × macrocarpa	MAC	24	-	-	-	-
Jasenie	Pop 7	L701	48° 49' 41.586''	19° 28' 47.797''	529	2	1	8	5	C. laevigata	L1	119	-	-	-	-
Jasenie	Pop 7	L702	48° 49' 41.676''	19° 28' 47.247''	533	3	-	7	5	C. laevigata	L1	120	0.278	4.15	1.78	3x
Jasenie	Pop 7	L703	48° 49' 41.345''	19° 28' 45.760''	529	-	-	8	4	C. laevigata	L1	121	0.181	6.35	3.93	2x
Jasenie	Pop 7	L704	48° 49' 42.271''	19° 28' 42.173''	551	2	2	9	5	C. laevigata	L1	122	0.189	5.26	3.49	2x
Jasenie	Pop 7	L705	48° 49' 45.087''	19° 28' 35.952''	547	1	2	5	5	C. laevigata	L1	123	0.189	4.69	1.47	2x
Jasenie	Pop 7	L706	48° 49' 42.873''	19° 28' 34.579''	554	1	2	10	5	C. laevigata	L1	124	0.19	3.48	1.62	2x
Jasenie	Pop 7	L707	48° 49' 42.033''	19° 28' 35.444''	553	-	-	-	-	-	-	-	-	-	-	-
Jasenie	Pop 7	L708	48° 49' 40.676''	19° 28' 36.975''	557	2	1	9	5	C. laevigata	L1	126	0.191	4.43	2.06	2x
Jasenie	Pop 7	L709	48° 49' 39.749''	19° 28' 39.157''	551	-	-	9	5	C. laevigata	L1	127	0.191	4.1	1.76	2x
Jasenie	Pop 7	L710	48° 49' 39.001''	19° 28' 40.531''	562	3	5	10	5	C. laevigata	L1	128	0.19	4.71	1.82	2x
Jasenie	Pop 7	M701	48° 49' 41.198''	19° 28' 45.425''	537	2	1	8	5	C. rhipidophylla	R1	183	0.291	2.88	1.49	3x
Jasenie	Pop 7	M702	48° 49' 40.822''	19° 28' 37.657''	551	2	-	8	5	C. rhipidophylla	R1	183	0.306	2.74	1.35	3x
Jasenie	Pop 7	M703	48° 49' 38.968''	19° 28' 40.706''	562	-	-	5	5	C. rhipidophylla	R1	183	0.292	3.31	1.88	3x
Jasenie	Pop 7	M704	48° 49' 32.150''	19° 28' 41.336''	577	2	1	9	5	C. rhipidophylla	R1	183	0.263	5.33	2.28	3x
Jasenie	Pop 7	M705	48° 49' 29.916''	19° 28' 41.583''	570	1	2	-	4	C. rhipidophylla	R1	183	0.294	2.88	2	3x
Jasenie	Pop 7	M706	48° 49' 27.268''	19° 28' 44.769''	568	1	2	9	5	C. rhipidophylla	R1	183	0.313	4.66	4.81	3x
Jasenie	Pop 7	M707	48° 49' 27.095''	19° 28' 44.688''	571	3	2	9	5	C. rhipidophylla	R1	183	0.291	2.61	1.69	3x
Jasenie	Pop 7	M708	48° 49' 26.714''	19° 28' 44.766''	570	4	2	7	5	C. rhipidophylla	R1	183	0.301	3.84	2.69	3x
Jasenie	Pop 7	M709	48° 49' 25.812''	19° 28' 44.557''	568	3	-	6	5	C. rhipidophylla	R1	183	0.3	3.61	2.15	3x
Jasenie	Pop 7	M710	48° 49' 23.807''	19° 28' 51.925''	558	2	1	7	5	C. rhipidophylla	R1	183	0.298	3.96	1.62	3x
Jasenie	Pop 7	M711	48° 49' 23.422''	19° 28' 52.558''	554	1	1	8	5	C. rhipidophylla	R1	183	0.3	3.7	1.73	3x
Jasenie	Pop 7	M712	48° 49' 24.373''	19° 28' 58.687''	524	3	1	10	5	C. monogyna	MON	184	0.292	3.23	1.59	3x
Jasenie	Pop 7	R701	48° 49' 43.576''	19° 28' 37.080''	549	5	-	9	5	C. × macrocarpa	MAC	200	0.281	2.84	1.7	3x
Jasenie	Pop 7	R702	48° 49' 45.644''	19° 28' 34.830''	547	2	-	7	5	C. × macrocarpa	MAC	200	0.277	3.81	1.85	3x
Jasenie	Pop 7	R703	48° 49' 42.665''	19° 28' 35.727''	554	2	1	10	5	C. × macrocarpa	MAC	201	0.278	3.33	1.54	3x
Jasenie	Pop 7	R704	48° 49' 41.476''	19° 28' 35.364''	556	1	-	7	5	C. × macrocarpa	MAC	200	0.278	3.42	2.66	3x
Jasenie	Pop 7	R705	48° 49' 40.719''	19° 28' 37.409''	554	-	1	3	3	C. rhipidophylla	R1	125	0.294	3.48	2.98	3x
Jasenie	Pop 7	R706	48° 49' 32.731''	19° 28' 40.493''	572	2	2	7	5	C. rhipidophylla	R1	202	0.276	3.61	2.54	3x
Jasenie	Pop 7	R707	48° 49' 32.613''	19° 28' 41.092''	575	-	-	-	5	C. laevigata	L1	203	0.291	5.74	3.35	3x
Jasenie	Pop 7	R708	48° 49' 29.328''	19° 28' 42.468''	573	2	-	-	5	C. rhipidophylla	R1	125	0.274	5.01	4.31	3x
Jasenie	Pop 7	R709	48° 49' 24.231''	19° 28' 49.934''	560	2	1	8	5	C. rhipidophylla	R1	125	0.28	4.82	2.62	3x
Jasenie	Pop 7	R710	48° 49' 23.737''	19° 28' 57.194''	536	1	1	1	3	C. rhipidophylla	R1	125	0.289	3.84	2.53	3x
Jakub	Pop 8	HMAC801	48° 46' 0.746''	19° 08' 27.504''	408	1	-	1	-	C. × macrocarpa	MAC	29	0.294	2.97	1.52	3x
Jakub	Pop 8	HMAC802	48° 46' 0.647''	19° 08' 27.985''	392	1	1	7	5	C. × macrocarpa	MAC	29	0.297	3.72	1.45	3x
Jakub	Pop 8	HMAC803	48° 46' 15.977''	19° 08' 20.839''	462	2	3	1	5	C. × macrocarpa	MAC	30	0.281	4.2	1.35	3x
Jakub	Pop 8	HMAC804	48° 45' 46.457''	19° 08' 36.847''	397	1	4	-	-	C. × macrocarpa	MAC	31	0.384	2.34	1.66	4x
Jakub	Pop 8	HMAC805	48° 45' 49.941''	19° 08' 34.372''	419	2	1	-	-	C. × macrocarpa	MAC	29	0.293	2.65	1.48	3x
Jakub	Pop 8	HMAC806	48° 45' 50.320''	19° 08' 35.228''	429	3	3	-	5	C. × macrocarpa	MAC	29	0.289	2.8	1.61	3x
Jakub	Pop 8	HMAC807	48° 45' 52.814''	19° 08' 34.808''	433	2	3	-	-	C. × macrocarpa	MAC	29	0.285	2.64	1.39	3x
Jakub	Pop 8	HMAC808	48° 45' 55.103''	19° 08' 32.618''	412	3	4	-	-	C. × macrocarpa	MAC	32	0.294	2.39	1.13	3x
Jakub	Pop 8	L801	48° 46' 02.724''	19° 08' 26.084''	392	2	2	2	5	C. laevigata	L1	129	0.188	4.89	3.01	2x
Jakub	Pop 8	L802	48° 46' 06.775''	19° 08' 22.755''	397	2	2	-	5	C. laevigata	L1	130	0.192	4.65	1.36	2x
Jakub	Pop 8	L803	48° 46' 08.379''	19° 08' 21.341''	412	7	1	-	-	C. laevigata	L1	131	0.188	6.65	2.36	2x
Jakub	Pop 8	L804	48° 46' 13.533''	19° 08' 19.427''	430	-	-	2	5	C. laevigata	L1	132	0.195	4.59	2.95	2x
Jakub	Pop 8	L805	48° 46' 12.658''	19° 08' 18.279''	424	3	2	10	5	C. laevigata	L1	133	0.192	4.18	1.47	2x
Jakub	Pop 8	L806	48° 46' 12.256''	19° 08' 18.508''	415	2	4	4	5	C. laevigata	L1	134	0.189	4.66	1.67	2x
Jakub	Pop 8	L807	48° 46' 14.944''	19° 08' 21.020''	450	2	4	-	5	C. laevigata	L1	135	0.192	4.19	1.43	2x
Jakub	Pop 8	L808	48° 45' 46.292''	19° 08' 32.706''	388	3	6	4	5	C. laevigata	L1	136	0.182	4.16	1.36	2x
Jakub	Pop 8	L809	48° 45' 49.381''	19° 08' 34.583''	416	5	5	-	5	C. laevigata	L1	137	0.186	3.95	1.54	2x
Jakub	Pop 8	L810	48° 45' 50.410''	19° 08' 35.291''	435	1	1	1	5	C. laevigata	L1	138	0.185	3.67	1.06	2x
Jakub	Pop 8	M801	48° 45' 58.093''	19° 08' 29.719''	397	1	5	-	5	C. monogyna	MON	185	0.197	3.78	1.17	2x
Jakub	Pop 8	M802	48° 45' 46.447''	19° 08' 36.804''	392	2	-	-	2	C. × subsphaerica	SUB	186	0.291	5.22	2.1	3x
Jakub	Pop 8	M803	48° 45' 46.439''	19° 08' 36.471''	402	3	-	-	5	C. × subsphaerica	SUB	186	0.306	4.17	2.15	3x
Jakub	Pop 8	M804	48° 45' 52.816''	19° 08' 34.807''	433	4	2	-	3	C. monogyna	MON	187	0.197	4.9	1.41	2x
Jakub	Pop 8	M805	48° 45' 57.974''	19° 08' 29.883''	389	1	2	-	-	C. × subsphaerica	SUB	188	0.201	4.23	2.12	2x
Jakub	Pop 8	M806	48° 45' 57.721''	19° 08' 29.894''	398	-	2	-	-	C. monogyna	MON	189	0.296	2.26	1.54	3x
Jakub	Pop 8	R801	48° 46' 06.900''	19° 08' 22.749''	408	-	1	-	-	C. rhipidophylla	R1	204	0.39	3.1	2.33	4x
Jakub	Pop 8	R802	48° 46' 15.073''	19° 08' 20.999''	448	1	4	-	-	C. × macrocarpa	MAC	30	0.292	2.66	1.5	3x
Jakub	Pop 8	R803	48° 45' 45.616''	19° 08' 37.001''	414	3	3	6	5	C. × subsphaerica	SUB	205	0.289	3.1	2.05	3x
Jakub	Pop 8	R804	48° 45' 46.192''	19° 08' 35.301''	399	3	7	-	-	C. × subsphaerica	SUB	206	0.291	2.96	1.5	3x
Jakub	Pop 8	R805	48° 45' 49.806''	19° 08' 35.769''	431	6	-	-	2	C. × subsphaerica	SUB	206	0.29	4.64	1.42	3x
Jakub	Pop 8	R806	48° 45' 49.883''	19° 08' 37.098''	442	6	-	-	-	C. × subsphaerica	SUB	206	0.286	3.02	1.29	3x
Jakub	Pop 8	R807	48° 45' 50.197''	19° 08' 28.967''	379	-	1	-	3	C. × subsphaerica	SUB	205	0.287	6.27	1.7	3x
Horná Lehota	Pop 9	HMAC901	48° 50' 52.310''	19° 32' 23.575''	655	4	-	1	-	C. × macrocarpa	MAC	33	0.379	2.49	1.45	4x
Horná Lehota	Pop 9	L901	48° 50' 46.017''	19° 32' 28.072''	640	3	2	10	5	C. laevigata	L1	139	0.188	3.87	2.41	2x
Horná Lehota	Pop 9	L902	48° 50' 48.453''	19° 32' 25.326''	647	1	1	7	5	C. laevigata	L1	140	0.188	3.73	1.79	2x
Horná Lehota	Pop 9	L903	48° 50' 48.184''	19° 32' 25.870''	645	2	3	10	5	C. laevigata	L1	141	0.183	4.04	1.03	2x
Horná Lehota	Pop 9	L904	48° 50' 49.862''	19° 32' 23.349''	650	3	-	6	5	C. laevigata	L1	142	0.188	3.71	1.5	2x
Horná Lehota	Pop 9	L905	48° 50' 51.664''	19° 32' 22.803''	654	2	2	10	5	C. laevigata	L1	143	0.183	4.3	1.18	2x
Horná Lehota	Pop 9	L906	48° 50' 51.684''	19° 32' 22.731''	645	1	2	3	5	C. laevigata	L1	144	0.183	3.87	1.47	2x
Horná Lehota	Pop 9	L907	48° 50' 52.311''	19° 32' 24.744''	656	1	2	4	5	C. laevigata	L1	145	0.176	4.71	1.68	2x
Horná Lehota	Pop 9	L908	48° 50' 53.715''	19° 32' 25.908''	664	6	1	7	5	C. laevigata	L1	146	0.185	3.8	1.27	2x
Horná Lehota	Pop 9	L909	48° 50' 53.714''	19° 32' 25.860''	659	2	3	9	5	C. laevigata	L1	147	0.248	3.89	1.46	3x
Horná Lehota	Pop 9	L910	48° 50' 54.242''	19° 32' 27.721''	672	4	-	8	4	C. laevigata	L1	148	0.281	3.66	1.65	3x
Horná Lehota	Pop 9	L911	48° 50' 55.060''	19° 32' 32.928''	687	2	2	10	5	C. laevigata	L1	149	0.195	3.93	1.67	2x
Horná Lehota	Pop 9	L912	48° 50' 57.156''	19° 32' 35.842''	694	1	1	3	5	C. laevigata	L1	150	0.184	4.22	1.6	2x
Horná Lehota	Pop 9	M901	48° 50' 44.823''	19° 32' 30.083''	631	2	3	4	5	C. rhipidophylla	R1	190	0.292	2.66	1.86	3x
Horná Lehota	Pop 9	M902	48° 50' 45.502''	19° 32' 28.597''	645	1	4	6	3	C. rhipidophylla	R1	191	0.259	5.09	2.72	3x
Horná Lehota	Pop 9	M903	48° 50' 53.320''	19° 32' 22.685''	658	-	-	7	5	C. rhipidophylla	R1	191	0.295	3.28	4.82	3x
Horná Lehota	Pop 9	M904	48° 50' 54.798''	19° 32' 32.915''	678	5	-	6	2	C. rhipidophylla	R1	191	0.282	3.55	1.54	3x
Horná Lehota	Pop 9	M905	48° 50' 57.182''	19° 32' 35.861''	687	4	1	8	5	C. rhipidophylla	R1	191	-	-	-	-
Horná Lehota	Pop 9	M906	48° 50' 57.268''	19° 32' 36.114''	694	3	-	9	5	C. rhipidophylla	R1	191	0.287	4.27	2.09	3x
Horná Lehota	Pop 9	R901	48° 50' 44.546''	19° 32' 30.471''	631	5	-	8	4	C. × subsphaerica	SUB	207	0.387	1.95	1.41	4x
Horná Lehota	Pop 9	R902	48° 50' 45.566''	19° 32' 28.748''	633	2	7	9	5	C. × subsphaerica	SUB	208	0.29	3.61	1.44	3x
Horná Lehota	Pop 9	R903	48° 50' 46.322''	19° 32' 27.601''	634	2	2	4	4	C. × subsphaerica	SUB	208	0.274	4.09	1.63	3x
Horná Lehota	Pop 9	R904	48° 50' 51.613''	19° 32' 22.807''	645	2	3	2	5	C. × subsphaerica	SUB	208	0.28	3.26	1.61	3x
Horná Lehota	Pop 9	R905	48° 50' 51.761''	19° 32' 23.145''	654	-	-	-	-	-	-	-	-	-	-	-
Horná Lehota	Pop 9	R906	48° 50' 53.368''	19° 32' 22.673''	658	-	-	7	5	C. × macrocarpa	MAC	33	0.388	2.97	1.5	4x
Horná Lehota	Pop 9	R907	48° 50' 54.050''	19° 32' 27.151''	669	2	-	7	5	C. × subsphaerica	SUB	209	0.282	3	1.21	3x
Horná Lehota	Pop 9	R908	48° 50' 54.062''	19° 32' 29.331''	673	7	1	8	5	C. × subsphaerica	SUB	210	0.286	3.06	1.81	3x
Horná Lehota	Pop 9	R909	48° 50' 54.856''	19° 32' 31.922''	677	2	1	-	-	C. × macrocarpa	MAC	211	0.29	3.48	1.35	3x
Horná Lehota	Pop 9	R910	48° 50' 54.641''	19° 32' 32.562''	681	3	2	-	5	C. rhipidophylla	R	212	0.271	3.4	1.49	3x
Horná Lehota	Pop 9	R911	48° 50' 54.636''	19° 32' 32.684''	687	3	-	4	4	C. rhipidophylla	R3	213	0.379	2.67	1.18	4x
Horná Lehota	Pop 9	R912	48° 50' 54.971''	19° 32' 33.517''	688	1	1	6	5	C. × subsphaerica	SUB	209	0.375	2.67	2.2	4x
Horná Lehota	Pop 9	R913	48° 50' 57.119''	19° 32' 35.781''	691	5	1	7	5	C. rhipidophylla	R1	214	0.285	4.65	1.76	3x

## Sheet: Supplementary Table S2
Supplementary Table S2		List of 20 additional Crataegus microsatellite markers developed in the study
Ta F, Ta R — Annealing temperature in ℃ of forward and reverse primer, bp — length of PCR product, GenBank* — locus name in Malus domestica cultivar HFTH1 (GCA_004115385.1) in GenBank database, Chromosome* — chromosome on which the locus occurs in M. domestica.
Primer name	Forward sequence with M13 tail	Reverse sequence	Motif	Ta F	Ta R	bp	GenBank*	Chromosome*
gr1581_3	TGTAAAACGACGGCCAGTTGACTCACTTGCACAAAGCC	CCCACAGAGTGTCTTGCAAC	(AT)10	59	59	280	CM014052.1	4
gr1587_3	TGTAAAACGACGGCCAGTCGTCACGTGTTGGTTCATGT	TCCCCTCTCAGCTAGTCCTC	(GA)20	59	59	235	CM014052.1	4
gr1623_3	TGTAAAACGACGGCCAGTACCAGGTGTTCTCGGATGAG	CTCCACCACCCTATCTTCC	(GCC)5	59	59	104	CM014054.1	6
gr1642_3	TGTAAAACGACGGCCAGTGGAGGTAGTTGATGTCGATG	CACCTCCAAGATTACTGGGA	(GT)5	58	59	124	CM014055.1	7
gr1659_4	TGTAAAACGACGGCCAGTGATCGAGAGTTTAATCCCAACCA	GCCACTTGCAATGCAGTAGT	(AC)5	58	59	205	CM014065.1	17
gr1664_5	TGTAAAACGACGGCCAGTGAGGATAATGAGTAATAATATCCCA	GTGCGTAACAGATTAACAGA	(CT)6	54	53	117	CM014065.1	17
gr1705_5	TGTAAAACGACGGCCAGTGTACAAGACGGTCCTTTCG	AGCCAACTTGGTTAAGCGTA	(CT)13	56	57	184	CM014052.1	4
gr1724_7	TGTAAAACGACGGCCAGTCGAACCTGAAGCTCCTACCA	AAACCGTTTCCTGCACAGTG	(AG)17	59	59	338	CM014062.1	14
gr1737_4	TGTAAAACGACGGCCAGTTCAGATGCCATCGTGTAGCT	CGTCCGTACAAGAAGGAAGC	(TG)5	59	59	132	CM014061.1	13
gr1756_3	TGTAAAACGACGGCCAGTTGCTTTCCCATGCAGTTGTG	CTCCGACGTTGAATCGAACC	(CT)9	59	59	249	CM014063.1	15
gr2020_3	TGTAAAACGACGGCCAGTGTATCCCGTAAAACAACACGG	ACCAACGGTGCTAATAGTACT	(AGC)7	59	56	147	CM014061.1	13
gr2222_3	TGTAAAACGACGGCCAGTAGCAAAAGAAATTGTTGCAGAA	GTCTGCATTGGACTACCTTCC	(TA)8	57	58	126	CM014054.1	6
gr2224_3	TGTAAAACGACGGCCAGTGAAGAGCAATGAGAGGAGACT	TCATCACCCAACACAAAGCC	(GA)6	58	59	90	CM014062.1	14
gr2271_3	TGTAAAACGACGGCCAGTTGCTGGGATCATGGTGTTCA	ACCTCCAAACACTCCATTCAC	(GA)8	59	58	122	CM014052.1	4
gr399_2	TGTAAAACGACGGCCAGTACGGGTTGAGGTTGAAGGAT	AGTGATGATTACAGGCCTGGA	(CT)5	59	59	188	CM014065.1	17
gr622_2	TGTAAAACGACGGCCAGTACACTGGCATCACTCACTCT	ACAAGTAGGTTCCCTTGAGGA	(CCA)7	59	58	248	CM014061.1	13
gr803_3	TGTAAAACGACGGCCAGTCAGCTCCACTCTGCAACAAG	TTTCCAAGCTCCCTTCTGC	(AG)7	59	58	104	CM014065.1	17
gr831_3	TGTAAAACGACGGCCAGTGCGATATCTGATTGTCCGCC	ATCAAGACCTCACCCATTTTCC	(TC)5	59	59	349	CM014055.1	7
gr90_3	TGTAAAACGACGGCCAGTACCCAGATCGAGCTGTTTGA	TTGATTCCCTCACGAACCGA	(GGT)7	59	59	107	CM014057.1	9
gr988_3	TGTAAAACGACGGCCAGTTCTGTTCTCCGAGCAAACCT	ACATGCGACAAATGGCTGTT	(TG)11(GA)12	59	59	220	CM014051.1	3

## Sheet: Supplementary Table S3
Supplementary Table S3		Genotypes of the studied Crataegus samples
Each row presents an individual sample, its locality, genetic line (Genet), and ploidy level, followed by the allelic compositions at multiple genetic markers (e.g., gr521_2, gr1662_4, gr2371_7, gr1712_4, sr1585_7, etc.). Each marker column displays up to four alleles (a1–a4) detected within the sample. A value of “0” indicates the absence of an allele at that position.
Sample	Locality	Genet	Ploidy	gr521_2_a1	gr521_2_a2	gr521_2_a3	gr521_2_a4	gr1662_4_a1	gr1662_4_a2	gr1662_4_a3	gr1662_4_a4	gr2371_7_a1	gr2371_7_a2	gr2371_7_a3	gr2371_7_a4	gr1712_4_a1	gr1712_4_a2	gr1712_4_a3	gr1712_4_a4	sr1585_7_a1	sr1585_7_a2	sr1585_7_a3	sr1585_7_a4	gr1604_3_a1	gr1604_3_a2	gr1604_3_a3	gr1604_3_a4	gr2231_3_a1	gr2231_3_a2	gr2231_3_a3	gr2231_3_a4	gr2253_3_a1	gr2253_3_a2	gr2253_3_a3	gr2253_3_a4	gr2206_7_a1	gr2206_7_a2	gr2206_7_a3	gr2206_7_a4	gr2259_5_a1	gr2259_5_a2	gr2259_5_a3	gr2259_5_a4	gr2170_3_a1	gr2170_3_a2	gr2170_3_a3	gr2170_3_a4	gr1774_3_a1	gr1774_3_a2
H401	Sophienalpe	1	3	148	166	0	0	260	280	286	0	363	379	381	0	279	291	301	0	228	258	0	0	256	0	0	0	300	316	344	0	169	0	0	0	276	278	304	0	114	142	144	0	194	212	0	0	142	144
H402	Sophienalpe	1	3	148	166	0	0	260	280	286	0	363	379	381	0	279	291	301	0	228	258	0	0	256	0	0	0	300	316	344	0	169	0	0	0	276	278	304	0	114	142	144	0	194	212	0	0	142	144
H403	Sophienalpe	2	3	154	166	168	0	246	252	264	0	363	371	391	0	291	294	0	0	230	234	256	0	256	0	0	0	310	312	336	0	166	169	0	0	278	0	0	0	114	128	138	0	204	212	0	0	144	148
H404	Sophienalpe	1	3	148	166	0	0	260	280	288	0	363	379	381	0	279	291	301	0	228	258	0	0	256	0	0	0	300	316	344	0	169	0	0	0	276	278	304	0	114	142	144	0	194	212	0	0	142	144
H405	Sophienalpe	3	3	156	158	162	0	266	0	0	0	377	385	391	0	291	0	0	0	236	240	248	0	254	0	0	0	300	330	350	0	166	172	175	0	268	294	304	0	126	128	136	0	202	214	216	0	148	158
H406	Sophienalpe	1	3	148	166	0	0	260	280	288	0	363	379	381	0	279	291	301	0	228	258	0	0	256	0	0	0	300	316	344	0	169	0	0	0	276	278	304	0	114	142	144	0	194	212	0	0	142	144
H407	Sophienalpe	4	2	150	174	0	0	246	256	0	0	377	385	0	0	291	301	0	0	228	258	0	0	254	260	0	0	288	300	0	0	166	169	0	0	272	280	0	0	114	140	0	0	204	214	0	0	148	160
H408	Sophienalpe	1	3	148	166	0	0	260	280	288	0	363	379	381	0	279	291	301	0	228	258	0	0	256	0	0	0	300	316	344	0	169	0	0	0	276	278	304	0	114	142	144	0	194	212	0	0	142	144
HMAC001	Michaelerberg	5	2	160	0	0	0	258	266	0	0	351	377	0	0	291	294	0	0	228	0	0	0	256	258	0	0	300	0	0	0	169	172	0	0	272	284	0	0	114	150	0	0	208	0	0	0	150	160
HMAC002	Michaelerberg	6	3	156	158	162	0	266	0	0	0	377	385	391	0	291	0	0	0	236	240	248	0	254	0	0	0	300	330	350	0	166	172	175	0	268	294	304	0	126	128	136	0	202	214	216	0	148	158
HMAC003	Michaelerberg	7	3	154	166	168	0	246	252	264	0	363	371	391	0	291	294	0	0	230	234	256	0	256	0	0	0	310	312	336	0	166	169	0	0	278	0	0	0	114	128	142	0	204	212	0	0	144	148
HMAC004	Michaelerberg	6	3	156	158	162	0	266	0	0	0	377	385	391	0	291	0	0	0	236	240	248	0	254	0	0	0	300	330	350	0	166	172	175	0	268	294	304	0	126	128	136	0	202	214	216	0	148	158
HMAC005	Michaelerberg	7	3	154	166	168	0	246	252	264	0	363	371	391	0	291	294	0	0	230	236	256	0	256	0	0	0	310	312	336	0	166	169	0	0	278	0	0	0	114	128	142	0	204	212	0	0	144	148
HMAC006	Michaelerberg	8	2	148	0	0	0	260	274	0	0	375	0	0	0	294	297	0	0	252	256	0	0	252	0	0	0	300	0	0	0	169	172	0	0	268	280	0	0	124	152	0	0	222	0	0	0	148	0
HMAC007	Michaelerberg	9	2	148	166	0	0	260	264	0	0	371	375	0	0	279	301	0	0	228	256	0	0	252	260	0	0	300	302	0	0	169	0	0	0	280	304	0	0	122	140	0	0	206	0	0	0	150	160
HMAC008	Michaelerberg	6	3	156	158	162	0	266	0	0	0	377	385	391	0	291	0	0	0	236	240	248	0	254	0	0	0	300	334	350	0	166	172	175	0	268	294	304	0	126	128	136	0	202	214	216	0	148	158
HMAC009	Michaelerberg	6	3	156	158	162	0	266	0	0	0	377	385	391	0	291	0	0	0	236	240	248	0	254	0	0	0	300	330	350	0	166	172	175	0	268	294	304	0	126	128	136	0	202	214	216	0	148	158
HMAC010	Michaelerberg	10	2	148	162	0	0	258	274	0	0	375	0	0	0	285	301	0	0	256	260	0	0	252	0	0	0	300	0	0	0	169	0	0	0	268	280	0	0	122	140	0	0	208	222	0	0	148	0
HMAC011	Michaelerberg	6	3	156	158	162	0	266	0	0	0	377	385	391	0	291	0	0	0	236	240	248	0	254	0	0	0	300	330	350	0	166	172	175	0	268	294	304	0	126	128	136	0	202	214	216	0	148	158
HMAC101	Kaltenleutgeben	11	2	148	206	0	0	258	274	0	0	375	379	0	0	294	301	0	0	252	256	0	0	254	0	0	0	288	0	0	0	169	172	0	0	270	280	0	0	126	140	0	0	206	222	0	0	148	156
HMAC102	Kaltenleutgeben	11	2	148	210	0	0	258	274	0	0	375	379	0	0	294	301	0	0	252	256	0	0	254	0	0	0	288	0	0	0	169	172	0	0	270	280	0	0	126	140	0	0	206	222	0	0	148	156
HMAC103	Kaltenleutgeben	11	2	148	206	0	0	258	274	0	0	375	379	0	0	294	301	0	0	252	256	0	0	254	0	0	0	288	0	0	0	169	172	0	0	270	280	0	0	126	140	0	0	206	222	0	0	148	156
HMAC104	Kaltenleutgeben	12	2	162	166	0	0	260	0	0	0	375	381	0	0	294	301	0	0	248	256	0	0	252	254	0	0	288	290	0	0	169	172	0	0	270	276	0	0	126	142	0	0	214	220	0	0	148	0
HMAC105	Kaltenleutgeben	13	3	156	158	162	0	266	0	0	0	379	385	391	0	291	0	0	0	236	240	248	0	254	0	0	0	300	330	350	0	166	172	175	0	268	294	304	0	126	128	136	0	202	214	216	0	148	158
HMAC106	Kaltenleutgeben	13	3	156	158	162	0	266	0	0	0	379	385	391	0	291	0	0	0	236	240	248	0	254	0	0	0	300	330	350	0	166	172	175	0	268	294	304	0	126	128	136	0	202	214	216	0	148	158
HMAC107	Kaltenleutgeben	14	2	156	172	0	0	258	0	0	0	377	381	0	0	291	294	0	0	228	256	0	0	252	0	0	0	288	336	0	0	169	0	0	0	268	308	0	0	126	0	0	0	206	208	0	0	148	156
HMAC201	Kahlenberg	15	3	148	150	0	0	246	272	0	0	373	375	0	0	279	291	0	0	226	250	0	0	252	256	0	0	292	322	0	0	166	169	0	0	268	324	0	0	114	132	0	0	218	228	0	0	148	158
HMAC202	Kahlenberg	16	3	166	168	176	0	252	264	268	0	363	381	391	0	291	294	0	0	228	230	254	0	252	0	0	0	334	336	350	0	169	172	0	0	276	278	318	0	114	128	144	0	194	206	212	0	142	148
HMAC501	Pleše	17	3	148	166	0	0	260	280	288	0	363	379	381	0	279	291	301	0	228	258	0	0	256	0	0	0	300	316	340	0	169	0	0	0	276	278	304	0	114	144	146	0	194	212	0	0	142	144
HMAC502	Pleše	18	2	162	164	0	0	260	288	0	0	375	0	0	0	301	0	0	0	260	262	0	0	252	256	0	0	310	316	0	0	169	172	0	0	268	278	0	0	140	142	0	0	204	0	0	0	148	0
HMAC503	Pleše	19	3	146	150	162	0	264	0	0	0	375	381	387	0	279	282	301	0	228	258	0	0	252	256	0	0	300	316	324	0	169	0	0	0	278	280	292	0	114	142	144	0	206	228	0	0	148	154
HMAC505	Pleše	20	3	154	162	170	0	256	268	288	0	363	375	381	0	291	294	301	0	230	234	256	0	254	0	0	0	292	336	0	0	169	0	0	0	278	330	0	0	112	128	142	0	206	212	0	0	142	148
HMAC506	Pleše	20	3	154	162	170	0	256	268	288	0	363	375	381	0	291	294	301	0	230	234	256	0	254	0	0	0	292	336	0	0	169	0	0	0	278	330	0	0	112	128	142	0	206	212	0	0	142	148
HMAC507	Pleše	21	3	148	156	158	0	246	256	264	0	375	379	381	0	279	282	0	0	228	252	258	0	252	260	0	0	300	312	0	0	166	169	0	0	278	298	0	0	114	130	140	0	206	212	0	0	148	150
HMAC508	Pleše	22	3	166	168	0	0	264	266	0	0	363	379	393	0	279	282	0	0	228	258	0	0	252	254	258	0	300	312	344	0	169	0	0	0	276	280	304	0	132	142	144	0	204	212	216	0	142	148
HMAC509	Pleše	22	3	166	168	0	0	264	266	0	0	363	379	383	0	279	282	0	0	228	258	0	0	252	254	258	0	300	312	344	0	169	0	0	0	276	280	304	0	132	142	144	0	204	212	216	0	142	148
HMAC510	Pleše	22	3	166	168	0	0	264	266	0	0	363	379	393	0	279	282	0	0	228	258	0	0	252	254	258	0	300	312	344	0	169	0	0	0	276	280	304	0	132	142	144	0	204	212	216	0	142	148
HMAC601	Vlačuhovo	23	3	146	156	166	0	256	264	0	0	365	379	0	0	279	282	0	0	228	234	0	0	254	260	0	0	300	312	348	0	166	169	172	0	280	292	0	0	130	140	0	0	206	212	214	0	148	150
HMAC602	Vlačuhovo	23	3	146	156	166	0	256	264	0	0	365	379	0	0	279	282	0	0	228	234	0	0	254	260	0	0	300	312	348	0	166	169	172	0	280	292	0	0	130	140	0	0	206	212	214	0	148	150
HMAC603	Vlačuhovo	23	3	146	156	166	0	256	264	0	0	365	379	0	0	279	282	0	0	228	234	0	0	254	260	0	0	300	312	348	0	166	169	172	0	280	292	0	0	130	140	0	0	206	212	214	0	148	150
HMAC604	Vlačuhovo	24	4	156	158	160	170	256	268	288	0	363	375	379	383	282	291	301	0	228	234	246	0	254	260	0	0	300	310	312	0	166	169	0	0	272	292	298	0	112	114	130	142	212	0	0	0	142	148
HMAC605	Vlačuhovo	24	4	156	158	160	170	256	268	288	0	363	375	379	383	282	291	301	0	228	234	246	0	254	260	0	0	300	310	312	0	166	169	0	0	272	292	298	0	112	114	130	142	212	0	0	0	142	148
HMAC606	Vlačuhovo	23	3	146	156	166	0	256	264	0	0	365	379	0	0	279	282	0	0	228	234	242	0	254	260	0	0	300	312	348	0	166	169	172	0	280	292	0	0	130	140	0	0	206	212	214	0	148	150
HMAC607	Vlačuhovo	25	3	146	166	170	0	256	264	0	0	375	377	381	0	279	282	291	0	228	248	258	0	254	256	0	0	288	314	0	0	169	172	0	0	268	272	298	0	112	114	140	0	206	212	0	0	148	150
HMAC608	Vlačuhovo	23	3	146	156	166	0	256	264	0	0	365	379	0	0	279	282	0	0	228	234	242	0	254	260	0	0	300	312	348	0	166	169	172	0	280	292	0	0	130	140	0	0	206	212	214	0	148	150
HMAC609	Vlačuhovo	26	3	166	168	0	0	264	266	0	0	363	379	393	0	279	282	0	0	228	258	0	0	252	254	258	0	300	312	344	0	169	0	0	0	276	280	304	0	132	142	144	0	204	212	216	0	142	148
HMAC610	Vlačuhovo	27	3	156	158	166	0	256	264	0	0	375	379	0	0	282	291	0	0	228	246	0	0	254	260	0	0	300	348	0	0	169	0	0	0	274	292	298	0	114	130	144	0	206	212	0	0	142	148
HMAC611	Vlačuhovo	28	3	162	166	0	0	246	264	290	0	375	379	0	0	279	291	301	0	230	252	258	0	252	256	270	0	340	348	350	0	169	172	0	0	278	292	0	0	114	124	144	0	204	212	216	0	150	160
HMAC801	Jakub	29	3	146	154	166	0	246	256	268	0	371	387	0	0	291	294	301	0	228	230	256	0	254	262	264	0	336	340	350	0	169	0	0	0	276	278	308	0	112	126	138	0	212	0	0	0	144	0
HMAC802	Jakub	29	3	146	154	166	0	246	256	268	0	371	387	0	0	291	294	301	0	228	230	256	0	254	260	264	0	336	340	350	0	169	0	0	0	276	278	308	0	112	126	138	0	212	0	0	0	144	0
HMAC803	Jakub	30	3	148	166	0	0	260	280	286	0	363	379	381	0	279	291	301	0	228	258	0	0	256	0	0	0	300	316	344	0	169	0	0	0	276	304	0	0	114	142	146	0	194	212	0	0	142	144
HMAC804	Jakub	31	4	146	166	170	0	246	252	256	264	363	371	387	0	282	291	301	0	228	230	246	258	252	254	0	0	300	316	336	344	169	175	0	0	274	276	278	330	112	130	140	144	206	212	214	0	144	150
HMAC805	Jakub	29	3	146	154	166	0	246	256	268	0	371	387	0	0	291	294	301	0	228	230	256	0	254	260	264	0	336	340	350	0	169	0	0	0	276	278	308	0	112	126	138	0	212	0	0	0	144	0
HMAC806	Jakub	29	3	146	154	166	0	246	256	268	0	371	387	0	0	291	294	301	0	228	230	256	0	254	260	264	0	336	340	350	0	169	0	0	0	276	278	308	0	112	126	138	0	212	0	0	0	144	0
HMAC807	Jakub	29	3	146	154	166	0	246	256	268	0	371	387	0	0	291	294	301	0	228	230	256	0	254	260	264	0	336	342	350	0	169	0	0	0	276	278	308	0	112	126	138	0	212	0	0	0	144	0
HMAC808	Jakub	32	3	158	160	166	0	246	258	272	0	375	0	0	0	291	301	0	0	228	258	0	0	254	256	260	0	300	0	0	0	169	172	0	0	270	278	332	0	120	140	144	0	206	212	0	0	144	148
HMAC901	Horná Lehota	33	4	156	158	166	170	256	264	268	0	363	377	381	0	279	282	291	0	228	234	248	0	254	260	0	0	298	312	316	0	166	169	0	0	278	292	298	0	112	114	130	132	212	0	0	0	142	148
HMED101	Kaltenleutgeben	34	2	162	194	0	0	246	256	0	0	381	385	0	0	291	294	0	0	228	248	0	0	254	260	0	0	300	312	0	0	169	172	0	0	268	308	0	0	126	136	0	0	206	214	0	0	144	148
HMED103	Kaltenleutgeben	35	2	148	166	0	0	258	272	0	0	387	391	0	0	285	297	0	0	228	258	0	0	252	0	0	0	300	336	0	0	169	172	0	0	278	290	0	0	122	126	0	0	208	214	0	0	144	148
HMED202	Kahlenberg	37	2	162	0	0	0	254	266	0	0	369	371	0	0	291	294	0	0	228	256	0	0	252	270	0	0	302	0	0	0	166	172	0	0	278	330	0	0	114	126	0	0	208	228	0	0	148	158
HMED203	Kahlenberg	38	2	150	162	0	0	254	268	0	0	371	373	0	0	291	301	0	0	228	256	0	0	252	256	0	0	306	350	0	0	169	172	0	0	306	308	0	0	126	142	0	0	208	228	0	0	148	158
HMED204	Kahlenberg	39	2	156	162	0	0	254	0	0	0	375	379	0	0	291	301	0	0	228	256	0	0	252	260	0	0	306	0	0	0	169	172	0	0	276	278	0	0	114	140	0	0	208	0	0	0	144	156
HMED205	Kahlenberg	40	2	160	164	0	0	264	0	0	0	379	0	0	0	297	301	0	0	252	254	0	0	252	254	0	0	314	336	0	0	169	172	0	0	272	278	0	0	122	142	0	0	208	0	0	0	144	150
HMED206	Kahlenberg	41	2	148	154	0	0	262	264	0	0	365	375	0	0	285	291	0	0	228	242	0	0	252	256	0	0	300	302	0	0	169	172	0	0	298	300	0	0	114	122	0	0	208	212	0	0	148	158
HMED207	Kahlenberg	42	2	164	0	0	0	256	0	0	0	375	381	0	0	291	294	0	0	228	252	0	0	252	260	0	0	288	316	0	0	166	169	0	0	268	298	0	0	126	138	0	0	214	0	0	0	148	156
HMED208	Kahlenberg	43	2	166	192	0	0	246	264	0	0	377	0	0	0	301	0	0	0	230	254	0	0	254	260	0	0	288	292	0	0	169	172	0	0	298	0	0	0	142	0	0	0	208	0	0	0	148	156
HMED209	Kahlenberg	44	2	148	162	0	0	254	260	0	0	371	379	0	0	301	0	0	0	254	256	0	0	252	254	0	0	302	336	0	0	172	0	0	0	278	286	0	0	128	142	0	0	206	0	0	0	148	0
HMED210	Kahlenberg	45	2	154	156	0	0	262	266	0	0	349	381	0	0	291	0	0	0	226	228	0	0	260	0	0	0	300	332	0	0	169	0	0	0	276	298	0	0	128	140	0	0	202	222	0	0	158	0
HMED301	Rosental	46	2	156	158	0	0	254	258	0	0	387	0	0	0	291	301	0	0	228	252	0	0	256	0	0	0	300	312	0	0	169	172	0	0	270	318	0	0	114	128	0	0	206	0	0	0	148	156
HS001	Michaelerberg	47	2	148	156	0	0	256	274	0	0	365	379	0	0	291	297	0	0	230	256	0	0	252	260	0	0	316	332	0	0	169	0	0	0	278	310	0	0	124	128	0	0	212	0	0	0	148	158
HS101	Kaltenleutgeben	48	3	158	162	170	0	258	270	0	0	365	379	385	0	291	294	0	0	228	236	238	0	254	266	0	0	328	330	340	0	166	169	0	0	280	288	294	0	112	136	146	0	202	212	0	0	152	156
HS102	Kaltenleutgeben	49	3	158	162	170	0	258	270	0	0	365	379	385	0	291	294	0	0	228	236	238	0	254	266	0	0	328	330	340	0	166	169	0	0	280	288	294	0	112	136	146	0	202	212	0	0	152	156
L001	Michaelerberg	50	2	148	162	0	0	246	260	0	0	373	387	0	0	279	294	0	0	252	256	0	0	254	256	0	0	288	312	0	0	172	0	0	0	272	280	0	0	126	134	0	0	212	220	0	0	148	0
L002	Michaelerberg	51	2	148	164	0	0	258	274	0	0	375	377	0	0	279	285	0	0	252	256	0	0	252	254	0	0	288	300	0	0	166	0	0	0	272	280	0	0	122	136	0	0	208	214	0	0	144	148
L003	Michaelerberg	52	2	156	164	0	0	258	260	0	0	375	0	0	0	294	301	0	0	252	256	0	0	252	254	0	0	316	0	0	0	169	172	0	0	272	278	0	0	126	142	0	0	206	222	0	0	148	0
L004	Michaelerberg	53	2	148	166	0	0	246	264	0	0	375	379	0	0	294	297	0	0	252	258	0	0	252	254	0	0	288	0	0	0	172	0	0	0	268	280	0	0	122	150	0	0	214	0	0	0	148	150
L005	Michaelerberg	54	2	148	156	0	0	246	264	0	0	371	387	0	0	279	0	0	0	256	258	0	0	252	256	0	0	300	350	0	0	172	0	0	0	268	272	0	0	124	144	0	0	208	0	0	0	148	0
L006	Michaelerberg	55	2	148	0	0	0	246	258	0	0	379	0	0	0	279	0	0	0	252	0	0	0	252	0	0	0	298	300	0	0	166	0	0	0	272	278	0	0	122	124	0	0	206	0	0	0	144	150
L007	Michaelerberg	56	2	162	0	0	0	264	274	0	0	371	373	0	0	279	301	0	0	246	252	0	0	252	254	0	0	300	304	0	0	166	169	0	0	270	272	0	0	122	142	0	0	208	214	0	0	148	0
L008	Michaelerberg	57	2	148	164	0	0	264	288	0	0	377	379	0	0	285	294	0	0	256	258	0	0	252	0	0	0	300	316	0	0	172	0	0	0	286	0	0	0	122	126	0	0	206	214	0	0	148	150
L009	Michaelerberg	58	2	148	164	0	0	258	0	0	0	375	0	0	0	279	297	0	0	258	0	0	0	254	0	0	0	288	302	0	0	169	172	0	0	270	278	0	0	122	124	0	0	214	0	0	0	148	0
L010	Michaelerberg	59	2	162	192	0	0	258	274	0	0	371	375	0	0	285	301	0	0	252	258	0	0	252	254	0	0	302	304	0	0	166	169	0	0	278	298	0	0	122	140	0	0	208	214	0	0	148	0
L011	Michaelerberg	60	2	162	166	0	0	246	264	0	0	375	379	0	0	285	301	0	0	228	258	0	0	254	0	0	0	288	300	0	0	169	172	0	0	278	280	0	0	122	140	0	0	208	214	0	0	148	0
L103	Kaltenleutgeben	62	2	148	196	0	0	256	262	0	0	377	0	0	0	297	301	0	0	258	0	0	0	254	0	0	0	300	316	0	0	172	0	0	0	268	298	0	0	122	140	0	0	206	0	0	0	148	150
L104	Kaltenleutgeben	63	2	148	174	0	0	258	262	0	0	371	377	0	0	301	0	0	0	252	254	0	0	252	0	0	0	288	0	0	0	166	172	0	0	272	278	0	0	128	140	0	0	208	214	0	0	148	0
L105	Kaltenleutgeben	64	2	148	198	0	0	246	258	0	0	375	381	0	0	301	0	0	0	248	256	0	0	252	254	0	0	288	300	0	0	166	172	0	0	272	278	0	0	140	0	0	0	212	0	0	0	148	150
L106	Kaltenleutgeben	65	2	148	176	0	0	258	0	0	0	375	0	0	0	285	291	0	0	228	252	0	0	252	260	0	0	290	312	0	0	166	169	0	0	268	294	0	0	114	122	0	0	208	228	0	0	148	156
L107	Kaltenleutgeben	66	2	148	162	0	0	264	286	0	0	375	0	0	0	294	301	0	0	256	0	0	0	254	0	0	0	298	300	0	0	166	172	0	0	272	286	0	0	142	150	0	0	208	0	0	0	148	150
L108	Kaltenleutgeben	67	2	148	162	0	0	246	286	0	0	371	379	0	0	294	301	0	0	256	0	0	0	254	0	0	0	288	300	0	0	172	0	0	0	272	0	0	0	140	142	0	0	208	214	0	0	148	150
L109	Kaltenleutgeben	68	2	154	162	0	0	246	0	0	0	377	379	0	0	297	301	0	0	256	258	0	0	254	256	0	0	288	300	0	0	172	0	0	0	272	278	0	0	124	142	0	0	214	0	0	0	148	156
L110	Kaltenleutgeben	69	2	148	164	0	0	264	0	0	0	375	377	0	0	291	301	0	0	252	256	0	0	252	254	0	0	302	316	0	0	166	172	0	0	270	298	0	0	114	128	0	0	208	214	0	0	148	0
L201	Kahlenberg	70	2	148	166	0	0	260	262	0	0	375	379	0	0	294	301	0	0	250	258	0	0	252	254	0	0	288	300	0	0	166	0	0	0	268	272	0	0	126	142	0	0	208	214	0	0	148	0
L202	Kahlenberg	71	2	148	0	0	0	256	262	0	0	375	377	0	0	285	294	0	0	256	264	0	0	252	0	0	0	288	0	0	0	169	172	0	0	268	298	0	0	122	126	0	0	208	214	0	0	148	0
L203	Kahlenberg	72	2	162	164	0	0	246	274	0	0	373	377	0	0	279	294	0	0	252	256	0	0	252	254	0	0	288	0	0	0	166	0	0	0	280	304	0	0	126	136	0	0	214	0	0	0	148	0
L204	Kahlenberg	73	2	162	188	0	0	258	264	0	0	375	379	0	0	291	294	0	0	248	252	0	0	254	256	0	0	300	350	0	0	169	0	0	0	272	0	0	0	114	126	0	0	206	0	0	0	148	0
L205	Kahlenberg	74	2	148	162	0	0	254	264	0	0	373	375	0	0	285	301	0	0	252	256	0	0	252	254	0	0	300	330	0	0	169	0	0	0	268	304	0	0	122	144	0	0	208	216	0	0	148	0
L206	Kahlenberg	75	2	164	0	0	0	256	286	0	0	375	379	0	0	294	301	0	0	250	258	0	0	252	0	0	0	288	310	0	0	166	0	0	0	268	278	0	0	126	142	0	0	214	0	0	0	148	150
L207	Kahlenberg	76	2	148	0	0	0	256	262	0	0	371	375	0	0	279	294	0	0	250	264	0	0	252	0	0	0	288	0	0	0	166	0	0	0	268	278	0	0	126	136	0	0	214	0	0	0	148	0
L208	Kahlenberg	77	2	148	162	0	0	258	264	0	0	371	375	0	0	279	301	0	0	254	256	0	0	252	254	0	0	300	306	0	0	169	172	0	0	278	280	0	0	122	142	0	0	222	228	0	0	150	156
L209	Kahlenberg	78	2	148	164	0	0	246	0	0	0	375	377	0	0	285	294	0	0	250	256	0	0	252	0	0	0	288	302	0	0	169	172	0	0	268	0	0	0	122	126	0	0	212	218	0	0	148	0
L210	Kahlenberg	79	2	148	164	0	0	246	258	0	0	377	0	0	0	294	301	0	0	252	0	0	0	252	254	0	0	288	302	0	0	169	172	0	0	272	280	0	0	126	128	0	0	208	0	0	0	148	150
L301	Rosental	80	2	148	0	0	0	246	262	0	0	377	379	0	0	279	301	0	0	256	258	0	0	252	254	0	0	288	300	0	0	169	172	0	0	272	278	0	0	124	142	0	0	214	0	0	0	148	0
L302	Rosental	81	2	162	166	0	0	258	262	0	0	375	379	0	0	297	301	0	0	252	254	0	0	252	254	0	0	292	300	0	0	169	172	0	0	278	0	0	0	122	140	0	0	206	214	0	0	148	0
L303	Rosental	82	2	162	0	0	0	258	264	0	0	377	0	0	0	285	0	0	0	252	258	0	0	252	254	0	0	288	300	0	0	166	172	0	0	272	286	0	0	122	0	0	0	214	0	0	0	148	0
L304	Rosental	83	2	148	206	0	0	262	274	0	0	375	379	0	0	279	297	0	0	230	248	0	0	252	256	0	0	316	0	0	0	166	172	0	0	278	280	0	0	124	144	0	0	206	224	0	0	148	150
L305	Rosental	84	2	164	204	0	0	246	262	0	0	371	375	0	0	301	0	0	0	256	258	0	0	252	256	0	0	292	350	0	0	172	0	0	0	272	280	0	0	128	140	0	0	206	214	0	0	148	0
L306	Rosental	85	2	148	164	0	0	262	264	0	0	377	379	0	0	297	301	0	0	256	0	0	0	252	0	0	0	288	300	0	0	169	172	0	0	278	0	0	0	122	128	0	0	208	0	0	0	148	150
L307	Rosental	86	2	156	164	0	0	256	258	0	0	377	0	0	0	285	301	0	0	256	258	0	0	252	254	0	0	288	0	0	0	172	0	0	0	268	280	0	0	122	140	0	0	206	0	0	0	148	150
L308	Rosental	87	2	148	156	0	0	258	276	0	0	379	0	0	0	285	297	0	0	254	256	0	0	254	256	0	0	302	316	0	0	172	0	0	0	268	286	0	0	122	0	0	0	208	214	0	0	148	150
L309	Rosental	88	2	164	174	0	0	258	264	0	0	377	379	0	0	301	0	0	0	256	258	0	0	252	254	0	0	300	0	0	0	166	172	0	0	270	278	0	0	128	142	0	0	214	0	0	0	148	0
L310	Rosental	89	2	162	164	0	0	260	274	0	0	375	379	0	0	285	301	0	0	252	0	0	0	252	0	0	0	316	350	0	0	172	0	0	0	272	298	0	0	122	140	0	0	212	0	0	0	144	150
L311	Rosental	90	2	164	166	0	0	264	274	0	0	375	0	0	0	294	301	0	0	228	254	0	0	256	268	0	0	292	300	0	0	166	169	0	0	270	280	0	0	126	128	0	0	214	0	0	0	148	0
L312	Rosental	91	2	162	0	0	0	258	274	0	0	349	373	0	0	297	301	0	0	252	258	0	0	252	254	0	0	288	298	0	0	169	0	0	0	278	286	0	0	122	140	0	0	212	0	0	0	148	0
L401	Sophienalpe	92	2	148	164	0	0	258	264	0	0	381	0	0	0	279	297	0	0	256	0	0	0	252	254	0	0	288	302	0	0	166	169	0	0	270	276	0	0	122	156	0	0	208	214	0	0	148	0
L402	Sophienalpe	93	2	148	164	0	0	262	264	0	0	379	0	0	0	294	301	0	0	254	0	0	0	252	256	0	0	288	0	0	0	169	172	0	0	280	0	0	0	126	142	0	0	214	0	0	0	148	0
L403	Sophienalpe	94	2	162	200	0	0	258	0	0	0	375	381	0	0	279	301	0	0	252	258	0	0	252	0	0	0	312	316	0	0	169	172	0	0	278	280	0	0	136	140	0	0	206	214	0	0	148	0
L404	Sophienalpe	95	2	156	200	0	0	256	258	0	0	367	373	0	0	285	291	0	0	228	258	0	0	256	260	0	0	288	298	0	0	169	0	0	0	270	294	0	0	116	122	0	0	206	230	0	0	144	148
L405	Sophienalpe	96	2	148	0	0	0	258	274	0	0	377	379	0	0	285	294	0	0	256	0	0	0	256	0	0	0	288	292	0	0	169	172	0	0	278	286	0	0	122	126	0	0	206	0	0	0	148	150
L406	Sophienalpe	97	2	148	164	0	0	264	274	0	0	375	0	0	0	301	0	0	0	252	256	0	0	252	256	0	0	288	350	0	0	166	172	0	0	278	0	0	0	140	0	0	0	206	0	0	0	148	0
L407	Sophienalpe	1	3	148	166	0	0	260	280	288	0	363	379	381	0	279	291	301	0	228	258	0	0	256	0	0	0	300	316	344	0	169	0	0	0	276	278	304	0	114	142	144	0	194	212	0	0	142	144
L408	Sophienalpe	98	2	148	166	0	0	246	264	0	0	375	379	0	0	301	0	0	0	258	0	0	0	252	254	0	0	288	300	0	0	169	0	0	0	268	278	0	0	128	0	0	0	222	0	0	0	148	0
L409	Sophienalpe	99	2	148	0	0	0	246	274	0	0	375	379	0	0	279	0	0	0	252	256	0	0	252	254	0	0	292	300	0	0	169	172	0	0	268	272	0	0	122	144	0	0	208	214	0	0	148	150
L410	Sophienalpe	100	2	148	0	0	0	260	274	0	0	371	381	0	0	285	301	0	0	252	258	0	0	252	254	0	0	288	292	0	0	172	0	0	0	270	280	0	0	122	128	0	0	206	212	0	0	148	0
L501	Pleše	101	2	160	164	0	0	264	0	0	0	375	377	0	0	282	301	0	0	252	254	0	0	252	0	0	0	300	304	0	0	169	0	0	0	272	278	0	0	116	142	0	0	206	212	0	0	148	150
L502	Pleše	102	2	166	168	0	0	264	0	0	0	375	379	0	0	279	291	0	0	258	0	0	0	256	0	0	0	288	292	0	0	169	172	0	0	278	0	0	0	132	144	0	0	208	0	0	0	148	0
L503	Pleše	103	2	160	162	0	0	264	288	0	0	371	375	0	0	291	301	0	0	246	258	0	0	254	0	0	0	300	316	0	0	166	169	0	0	278	280	0	0	140	0	0	0	206	214	0	0	148	150
L504	Pleše	104	2	146	162	0	0	246	258	0	0	375	0	0	0	279	0	0	0	246	258	0	0	252	0	0	0	292	300	0	0	169	172	0	0	268	280	0	0	140	144	0	0	206	0	0	0	148	150
L505	Pleše	105	2	160	166	0	0	264	288	0	0	377	381	0	0	301	0	0	0	242	252	0	0	252	0	0	0	288	316	0	0	166	169	0	0	274	280	0	0	140	142	0	0	214	0	0	0	148	0
L506	Pleše	106	2	146	0	0	0	258	288	0	0	363	379	0	0	279	0	0	0	246	254	0	0	252	264	0	0	300	308	0	0	169	0	0	0	268	280	0	0	124	140	0	0	206	0	0	0	148	0
L507	Pleše	107	2	146	166	0	0	246	264	0	0	363	379	0	0	279	301	0	0	256	258	0	0	252	256	0	0	288	300	0	0	169	0	0	0	272	278	0	0	134	138	0	0	206	214	0	0	148	150
L508	Pleše	108	2	166	0	0	0	264	266	0	0	377	379	0	0	279	301	0	0	248	252	0	0	252	0	0	0	292	300	0	0	169	0	0	0	272	278	0	0	140	148	0	0	206	0	0	0	148	0
L509	Pleše	109	2	146	160	0	0	246	258	0	0	375	0	0	0	279	301	0	0	258	0	0	0	252	256	0	0	300	0	0	0	172	0	0	0	278	0	0	0	132	142	0	0	206	0	0	0	148	0
L510	Pleše	110	2	162	166	0	0	246	0	0	0	379	381	0	0	279	301	0	0	256	258	0	0	254	256	0	0	316	348	0	0	169	172	0	0	278	280	0	0	140	0	0	0	206	216	0	0	148	0
L601	Vlačuhovo	111	2	146	166	0	0	258	286	0	0	371	381	0	0	279	0	0	0	256	258	0	0	252	264	0	0	300	348	0	0	172	0	0	0	278	0	0	0	140	144	0	0	208	214	0	0	148	0
L602	Vlačuhovo	112	2	160	166	0	0	246	264	0	0	371	377	0	0	279	0	0	0	254	256	0	0	252	256	0	0	300	0	0	0	169	0	0	0	268	278	0	0	140	0	0	0	206	0	0	0	148	0
L603	Vlačuhovo	113	2	146	162	0	0	246	264	0	0	363	375	0	0	279	0	0	0	256	258	0	0	252	256	0	0	288	300	0	0	169	172	0	0	274	298	0	0	140	144	0	0	212	214	0	0	148	150
L604	Vlačuhovo	114	2	148	166	0	0	258	264	0	0	379	0	0	0	279	0	0	0	258	0	0	0	252	256	0	0	288	316	0	0	169	172	0	0	278	0	0	0	122	124	0	0	206	214	0	0	148	0
L605	Vlačuhovo	115	2	162	166	0	0	246	258	0	0	377	379	0	0	279	0	0	0	254	258	0	0	252	0	0	0	288	348	0	0	166	169	0	0	268	280	0	0	122	132	0	0	206	214	0	0	148	150
L606	Vlačuhovo	116	2	162	166	0	0	246	258	0	0	375	377	0	0	279	0	0	0	258	0	0	0	254	256	0	0	292	300	0	0	172	0	0	0	268	278	0	0	124	144	0	0	206	0	0	0	148	0
L607	Vlačuhovo	117	2	166	0	0	0	258	264	0	0	371	379	0	0	279	301	0	0	258	0	0	0	252	256	0	0	300	304	0	0	166	172	0	0	272	278	0	0	140	0	0	0	208	214	0	0	148	150
L608	Vlačuhovo	118	2	164	166	0	0	258	264	0	0	377	379	0	0	279	291	0	0	252	0	0	0	252	0	0	0	300	316	0	0	166	172	0	0	278	280	0	0	142	144	0	0	206	0	0	0	148	150
L609	Vlačuhovo	119	2	166	0	0	0	286	0	0	0	377	0	0	0	279	301	0	0	252	258	0	0	252	254	0	0	300	316	0	0	169	0	0	0	268	278	0	0	142	144	0	0	212	216	0	0	148	150
L610	Vlačuhovo	120	2	162	166	0	0	286	0	0	0	375	377	0	0	279	0	0	0	258	0	0	0	254	256	0	0	300	302	0	0	172	0	0	0	268	278	0	0	124	140	0	0	206	214	0	0	148	0
L701	Jasenie	121	2	148	162	0	0	264	266	0	0	371	379	0	0	301	0	0	0	248	258	0	0	252	254	0	0	300	350	0	0	169	172	0	0	278	0	0	0	142	0	0	0	208	214	0	0	148	0
L702	Jasenie	122	3	162	166	0	0	246	264	288	0	375	379	0	0	279	291	301	0	230	252	258	0	252	256	270	0	338	348	350	0	169	172	0	0	278	292	0	0	114	124	144	0	204	212	216	0	150	160
L703	Jasenie	123	2	162	164	0	0	246	264	0	0	369	377	0	0	301	0	0	0	248	258	0	0	254	256	0	0	292	350	0	0	169	0	0	0	286	0	0	0	140	144	0	0	206	0	0	0	148	0
L704	Jasenie	124	2	146	166	0	0	246	264	0	0	377	0	0	0	279	0	0	0	254	258	0	0	254	0	0	0	300	0	0	0	169	0	0	0	278	0	0	0	140	0	0	0	212	214	0	0	148	0
L705	Jasenie	125	2	146	166	0	0	264	0	0	0	381	0	0	0	279	291	0	0	246	258	0	0	252	254	0	0	300	316	0	0	169	172	0	0	278	0	0	0	128	144	0	0	206	0	0	0	148	150
L706	Jasenie	126	2	162	164	0	0	264	0	0	0	369	375	0	0	279	301	0	0	246	258	0	0	254	0	0	0	288	348	0	0	169	172	0	0	266	272	0	0	140	144	0	0	212	0	0	0	148	0
L708	Jasenie	128	2	148	166	0	0	264	0	0	0	371	377	0	0	279	301	0	0	254	260	0	0	252	256	0	0	300	350	0	0	169	0	0	0	272	278	0	0	140	0	0	0	206	212	0	0	148	150
L709	Jasenie	129	2	154	0	0	0	258	264	0	0	371	377	0	0	279	285	0	0	246	258	0	0	252	254	0	0	300	312	0	0	172	0	0	0	272	278	0	0	122	130	0	0	206	214	0	0	148	150
L710	Jasenie	130	2	154	166	0	0	288	0	0	0	377	381	0	0	279	285	0	0	248	254	0	0	252	254	0	0	290	350	0	0	169	172	0	0	274	280	0	0	124	146	0	0	210	216	0	0	148	0
L801	Jakub	131	2	146	166	0	0	264	0	0	0	371	375	0	0	279	301	0	0	258	0	0	0	254	256	0	0	304	316	0	0	169	0	0	0	278	0	0	0	142	144	0	0	206	0	0	0	148	150
L802	Jakub	132	2	148	160	0	0	258	262	0	0	377	381	0	0	279	291	0	0	256	258	0	0	252	256	0	0	288	0	0	0	169	0	0	0	274	278	0	0	140	144	0	0	206	0	0	0	150	0
L803	Jakub	133	2	146	162	0	0	264	0	0	0	371	377	0	0	279	0	0	0	246	258	0	0	252	254	0	0	288	0	0	0	169	0	0	0	268	270	0	0	144	0	0	0	206	0	0	0	150	0
L804	Jakub	134	2	162	166	0	0	264	0	0	0	379	0	0	0	301	0	0	0	254	256	0	0	252	254	0	0	292	350	0	0	166	169	0	0	278	0	0	0	140	0	0	0	206	0	0	0	148	150
L805	Jakub	135	2	146	166	0	0	264	0	0	0	371	375	0	0	279	0	0	0	256	258	0	0	256	266	0	0	300	0	0	0	169	0	0	0	268	272	0	0	124	0	0	0	206	214	0	0	148	166
L806	Jakub	136	2	160	166	0	0	264	0	0	0	375	377	0	0	279	0	0	0	252	258	0	0	252	254	0	0	288	300	0	0	169	172	0	0	270	278	0	0	144	0	0	0	206	0	0	0	148	0
L807	Jakub	137	2	146	162	0	0	246	264	0	0	367	379	0	0	282	301	0	0	256	258	0	0	252	0	0	0	288	310	0	0	169	0	0	0	278	0	0	0	116	140	0	0	206	212	0	0	150	0
L808	Jakub	138	2	166	0	0	0	264	288	0	0	363	371	0	0	279	301	0	0	254	256	0	0	252	256	0	0	300	0	0	0	166	0	0	0	278	0	0	0	126	132	0	0	206	214	0	0	148	154
L809	Jakub	139	2	162	0	0	0	264	0	0	0	375	379	0	0	279	301	0	0	258	0	0	0	252	256	0	0	292	304	0	0	169	172	0	0	268	298	0	0	138	142	0	0	206	0	0	0	150	154
L810	Jakub	140	2	164	166	0	0	264	286	0	0	377	379	0	0	279	0	0	0	256	258	0	0	252	256	0	0	288	0	0	0	169	0	0	0	278	0	0	0	124	140	0	0	206	216	0	0	148	0
L901	Horná Lehota	141	2	146	166	0	0	246	0	0	0	375	377	0	0	279	301	0	0	242	254	0	0	254	256	0	0	300	348	0	0	169	0	0	0	268	0	0	0	142	0	0	0	208	214	0	0	150	0
L902	Horná Lehota	142	2	146	166	0	0	264	0	0	0	379	381	0	0	279	0	0	0	258	0	0	0	252	0	0	0	292	300	0	0	166	169	0	0	278	0	0	0	140	144	0	0	206	216	0	0	148	150
L903	Horná Lehota	143	2	146	166	0	0	264	0	0	0	379	0	0	0	279	0	0	0	258	0	0	0	252	254	0	0	288	292	0	0	166	172	0	0	268	280	0	0	122	138	0	0	206	214	0	0	148	0
L904	Horná Lehota	144	2	146	166	0	0	264	288	0	0	379	0	0	0	279	0	0	0	242	258	0	0	252	256	0	0	300	0	0	0	169	0	0	0	278	0	0	0	124	148	0	0	208	0	0	0	148	0
L905	Horná Lehota	145	2	146	0	0	0	264	0	0	0	371	375	0	0	279	291	0	0	258	0	0	0	252	0	0	0	300	350	0	0	169	0	0	0	278	0	0	0	140	144	0	0	206	0	0	0	148	150
L906	Horná Lehota	146	2	146	148	0	0	264	288	0	0	375	0	0	0	279	291	0	0	246	258	0	0	254	256	0	0	300	306	0	0	169	172	0	0	278	0	0	0	144	150	0	0	206	0	0	0	148	0
L907	Horná Lehota	147	2	162	166	0	0	264	288	0	0	371	0	0	0	279	301	0	0	252	256	0	0	252	254	0	0	300	302	0	0	172	0	0	0	272	280	0	0	142	144	0	0	206	212	0	0	148	0
L908	Horná Lehota	148	2	162	166	0	0	246	264	0	0	371	375	0	0	279	0	0	0	242	258	0	0	252	0	0	0	300	0	0	0	166	169	0	0	272	278	0	0	140	144	0	0	208	214	0	0	148	150
L909	Horná Lehota	149	2	146	162	0	0	262	264	0	0	371	379	0	0	279	0	0	0	258	0	0	0	252	0	0	0	300	316	0	0	169	0	0	0	272	278	0	0	140	144	0	0	206	0	0	0	148	154
L910	Horná Lehota	150	3	162	166	0	0	246	264	288	0	375	379	0	0	279	291	301	0	230	252	258	0	252	256	270	0	340	348	350	0	169	172	0	0	278	292	0	0	114	124	144	0	204	212	216	0	150	160
L911	Horná Lehota	151	2	148	162	0	0	264	0	0	0	375	377	0	0	279	0	0	0	258	0	0	0	254	256	0	0	300	316	0	0	172	0	0	0	278	0	0	0	140	144	0	0	206	216	0	0	148	150
L912	Horná Lehota	152	2	148	162	0	0	264	0	0	0	375	377	0	0	279	0	0	0	258	0	0	0	252	0	0	0	288	348	0	0	172	0	0	0	278	0	0	0	132	0	0	0	206	0	0	0	144	148
M001	Michaelerberg	153	2	160	162	0	0	266	274	0	0	377	395	0	0	282	0	0	0	228	230	0	0	260	0	0	0	298	356	0	0	169	0	0	0	308	322	0	0	114	0	0	0	208	212	0	0	144	160
M002	Michaelerberg	154	2	156	162	0	0	252	266	0	0	363	377	0	0	282	297	0	0	226	228	0	0	260	0	0	0	306	0	0	0	169	0	0	0	282	292	0	0	122	130	0	0	210	0	0	0	144	158
M003	Michaelerberg	155	2	154	156	0	0	260	282	0	0	377	379	0	0	282	291	0	0	230	0	0	0	258	0	0	0	306	0	0	0	169	0	0	0	316	330	0	0	126	130	0	0	194	208	0	0	158	160
M004	Michaelerberg	156	2	150	162	0	0	256	266	0	0	377	395	0	0	291	297	0	0	228	0	0	0	260	0	0	0	298	314	0	0	169	0	0	0	292	316	0	0	116	122	0	0	208	0	0	0	144	154
M202	Kahlenberg	157	2	150	156	0	0	262	266	0	0	349	379	0	0	291	0	0	0	228	230	0	0	260	0	0	0	298	300	0	0	169	0	0	0	282	298	0	0	126	138	0	0	208	0	0	0	156	158
M203	Kahlenberg	158	2	148	162	0	0	254	270	0	0	385	387	0	0	291	0	0	0	228	0	0	0	258	0	0	0	306	320	0	0	169	0	0	0	298	300	0	0	116	126	0	0	212	220	0	0	144	160
M204	Kahlenberg	159	2	154	162	0	0	254	258	0	0	379	0	0	0	285	291	0	0	226	228	0	0	256	0	0	0	306	310	0	0	169	172	0	0	278	298	0	0	114	122	0	0	228	233	0	0	148	160
M205	Kahlenberg	160	2	156	0	0	0	262	264	0	0	365	383	0	0	291	0	0	0	228	0	0	0	260	270	0	0	310	328	0	0	169	0	0	0	288	294	0	0	138	140	0	0	208	222	0	0	156	158
M206	Kahlenberg	161	2	150	156	0	0	262	272	0	0	349	377	0	0	291	0	0	0	228	0	0	0	260	262	0	0	298	310	0	0	169	0	0	0	276	292	0	0	140	0	0	0	0	0	0	0	144	158
M207	Kahlenberg	162	2	158	162	0	0	254	272	0	0	379	381	0	0	291	301	0	0	230	0	0	0	260	0	0	0	288	316	0	0	169	0	0	0	308	332	0	0	114	144	0	0	212	222	0	0	148	156
M208	Kahlenberg	163	2	150	156	0	0	254	266	0	0	365	381	0	0	282	291	0	0	228	230	0	0	260	0	0	0	306	320	0	0	169	0	0	0	322	0	0	0	130	136	0	0	208	216	0	0	154	156
M209	Kahlenberg	164	2	162	210	0	0	252	254	0	0	367	385	0	0	291	0	0	0	228	0	0	0	260	0	0	0	306	336	0	0	169	0	0	0	298	332	0	0	116	140	0	0	212	0	0	0	156	158
M210	Kahlenberg	165	2	156	162	0	0	264	268	0	0	373	377	0	0	291	0	0	0	226	228	0	0	260	0	0	0	322	336	0	0	169	0	0	0	304	308	0	0	114	138	0	0	194	228	0	0	144	158
M301	Rosental	166	2	150	178	0	0	258	264	0	0	349	383	0	0	291	0	0	0	228	0	0	0	260	262	0	0	312	0	0	0	169	0	0	0	298	300	0	0	112	140	0	0	210	0	0	0	144	156
M302	Rosental	167	2	154	160	0	0	254	268	0	0	375	381	0	0	282	291	0	0	228	0	0	0	256	0	0	0	298	324	0	0	169	0	0	0	306	334	0	0	112	116	0	0	212	0	0	0	144	160
M303	Rosental	168	2	150	158	0	0	254	0	0	0	379	381	0	0	291	0	0	0	228	0	0	0	260	0	0	0	306	312	0	0	169	0	0	0	304	324	0	0	114	0	0	0	202	0	0	0	156	0
M304	Rosental	169	2	158	160	0	0	260	0	0	0	375	383	0	0	291	0	0	0	226	228	0	0	260	0	0	0	312	316	0	0	169	0	0	0	308	318	0	0	114	0	0	0	204	0	0	0	156	0
M305	Rosental	170	2	156	158	0	0	258	266	0	0	367	383	0	0	291	0	0	0	228	0	0	0	256	260	0	0	312	0	0	0	160	169	0	0	294	322	0	0	114	130	0	0	0	0	0	0	156	160
M306	Rosental	171	2	160	162	0	0	260	284	0	0	381	387	0	0	291	0	0	0	228	0	0	0	260	0	0	0	306	312	0	0	169	0	0	0	318	322	0	0	114	0	0	0	0	0	0	0	144	156
M307	Rosental	172	2	162	182	0	0	256	274	0	0	363	379	0	0	282	291	0	0	228	0	0	0	260	0	0	0	306	352	0	0	169	0	0	0	304	308	0	0	114	128	0	0	202	208	0	0	156	160
M308	Rosental	173	2	150	156	0	0	274	284	0	0	369	375	0	0	291	0	0	0	228	0	0	0	256	260	0	0	306	312	0	0	169	0	0	0	304	310	0	0	114	124	0	0	202	208	0	0	144	158
M309	Rosental	174	2	154	160	0	0	254	260	0	0	387	395	0	0	291	0	0	0	228	0	0	0	260	264	0	0	306	328	0	0	169	0	0	0	298	318	0	0	114	0	0	0	0	0	0	0	144	158
M310	Rosental	175	2	154	174	0	0	260	270	0	0	387	395	0	0	291	0	0	0	226	228	0	0	260	264	0	0	298	306	0	0	169	0	0	0	298	318	0	0	114	116	0	0	228	0	0	0	144	158
M311	Rosental	176	2	154	174	0	0	254	270	0	0	377	395	0	0	291	0	0	0	226	228	0	0	260	264	0	0	312	328	0	0	169	0	0	0	298	318	0	0	114	124	0	0	228	0	0	0	144	0
M312	Rosental	177	2	154	160	0	0	262	264	0	0	369	381	0	0	291	0	0	0	228	0	0	0	260	0	0	0	312	338	0	0	169	0	0	0	292	304	0	0	114	0	0	0	204	208	0	0	158	160
M313	Rosental	178	2	150	0	0	0	258	274	0	0	379	393	0	0	282	291	0	0	228	230	0	0	254	260	0	0	306	332	0	0	169	0	0	0	280	324	0	0	128	130	0	0	202	0	0	0	156	158
M314	Rosental	179	2	172	200	0	0	266	272	0	0	365	389	0	0	282	291	0	0	228	230	0	0	258	264	0	0	336	0	0	0	169	0	0	0	288	310	0	0	112	130	0	0	208	0	0	0	158	0
M315	Rosental	180	2	158	204	0	0	268	270	0	0	389	393	0	0	282	291	0	0	228	230	0	0	260	0	0	0	312	334	0	0	169	0	0	0	280	304	0	0	114	116	0	0	204	216	0	0	156	0
M316	Rosental	181	2	154	160	0	0	264	270	0	0	375	377	0	0	282	291	0	0	228	0	0	0	256	260	0	0	318	324	0	0	169	0	0	0	298	318	0	0	116	142	0	0	202	212	0	0	160	0
M317	Rosental	182	2	150	162	0	0	270	272	0	0	379	0	0	0	282	297	0	0	228	230	0	0	260	0	0	0	300	334	0	0	169	0	0	0	284	288	0	0	122	130	0	0	212	0	0	0	156	158
M501	Pleše	183	2	172	0	0	0	264	286	0	0	365	367	0	0	282	291	0	0	228	0	0	0	258	0	0	0	326	338	0	0	160	169	0	0	326	340	0	0	112	114	0	0	218	230	0	0	144	158
M601	Vlačuhovo	184	2	154	0	0	0	262	286	0	0	371	399	0	0	282	291	0	0	228	0	0	0	262	0	0	0	322	0	0	0	169	0	0	0	298	304	0	0	132	0	0	0	212	0	0	0	156	160
M701	Jasenie	185	3	154	168	178	0	260	264	266	0	363	379	389	0	291	294	0	0	228	230	0	0	254	258	260	0	328	336	338	0	169	0	0	0	276	298	304	0	114	116	130	0	204	212	214	0	144	158
M702	Jasenie	185	3	154	168	172	0	260	264	266	0	363	379	389	0	291	294	0	0	228	230	0	0	254	258	260	0	330	336	338	0	169	0	0	0	276	298	304	0	114	116	130	0	204	212	214	0	144	158
M703	Jasenie	185	3	154	168	178	0	260	264	266	0	363	379	389	0	291	294	0	0	228	230	0	0	254	258	260	0	328	336	338	0	169	0	0	0	276	298	304	0	114	116	130	0	204	212	214	0	144	158
M704	Jasenie	185	3	154	168	178	0	260	264	266	0	363	379	389	0	291	294	0	0	228	230	0	0	254	258	260	0	328	336	338	0	169	0	0	0	276	298	304	0	114	116	130	0	204	212	214	0	144	158
M705	Jasenie	185	3	154	166	178	0	260	264	266	0	363	379	389	0	291	294	0	0	228	230	0	0	254	258	260	0	328	336	338	0	169	0	0	0	276	298	304	0	114	116	130	0	204	212	214	0	144	158
M706	Jasenie	185	3	154	166	178	0	260	264	266	0	363	379	389	0	291	294	0	0	228	230	0	0	254	258	260	0	328	336	338	0	169	0	0	0	276	298	304	0	114	116	130	0	204	212	214	0	144	158
M707	Jasenie	185	3	154	168	178	0	260	264	266	0	363	379	389	0	291	294	0	0	228	230	0	0	254	258	260	0	328	336	338	0	169	0	0	0	276	298	304	0	114	116	130	0	204	212	214	0	144	158
M708	Jasenie	185	3	154	168	172	0	258	264	266	0	363	379	389	0	291	294	0	0	228	230	0	0	258	0	0	0	330	336	338	0	169	0	0	0	276	298	304	0	114	116	130	0	204	212	214	0	144	158
M709	Jasenie	185	3	154	168	178	0	260	264	266	0	363	379	389	0	291	294	0	0	228	230	0	0	258	0	0	0	328	336	338	0	169	0	0	0	276	298	304	0	114	116	130	0	204	212	214	0	144	158
M710	Jasenie	185	3	154	168	178	0	260	264	266	0	363	379	389	0	291	294	0	0	228	230	0	0	258	0	0	0	328	336	338	0	169	0	0	0	276	298	304	0	114	116	130	0	204	212	214	0	144	158
M711	Jasenie	185	3	154	168	178	0	260	264	266	0	363	379	389	0	291	294	0	0	228	230	0	0	258	0	0	0	328	336	338	0	169	0	0	0	276	298	304	0	114	116	130	0	204	212	214	0	144	158
M712	Jasenie	186	3	154	168	0	0	254	258	264	0	361	363	0	0	291	0	0	0	230	0	0	0	260	262	0	0	306	312	338	0	169	0	0	0	298	304	308	0	128	140	142	0	212	214	216	0	144	156
M801	Jakub	187	2	154	0	0	0	256	262	0	0	371	385	0	0	282	291	0	0	228	0	0	0	260	262	0	0	326	330	0	0	169	0	0	0	302	306	0	0	114	134	0	0	214	0	0	0	144	0
M802	Jakub	188	3	168	190	0	0	252	258	280	0	349	389	0	0	291	0	0	0	228	230	0	0	260	0	0	0	334	344	348	0	166	169	0	0	304	312	334	0	114	116	132	0	194	204	208	0	144	166
M803	Jakub	188	3	168	190	0	0	252	258	280	0	349	391	0	0	291	0	0	0	228	230	0	0	260	0	0	0	334	344	348	0	166	169	0	0	304	312	334	0	114	116	132	0	194	204	208	0	144	166
M804	Jakub	189	2	150	154	0	0	256	270	0	0	351	363	0	0	282	291	0	0	228	0	0	0	260	0	0	0	302	338	0	0	169	0	0	0	298	310	0	0	114	116	0	0	202	204	0	0	156	158
M805	Jakub	190	2	156	0	0	0	264	272	0	0	351	387	0	0	291	0	0	0	228	254	0	0	258	0	0	0	302	334	0	0	169	0	0	0	294	300	0	0	112	114	0	0	200	212	0	0	156	0
M806	Jakub	191	3	154	168	0	0	254	258	264	0	361	363	379	0	291	0	0	0	230	0	0	0	260	262	0	0	306	312	338	0	169	0	0	0	298	304	308	0	128	138	142	0	212	214	216	0	144	156
M901	Horná Lehota	192	3	154	168	178	0	260	264	266	0	363	379	389	0	291	294	0	0	228	230	0	0	254	258	0	0	328	336	338	0	169	0	0	0	276	298	304	0	114	116	130	0	204	212	214	0	144	158
M902	Horná Lehota	193	3	154	168	178	0	260	264	266	0	363	379	393	0	291	294	0	0	228	230	0	0	258	0	0	0	328	336	338	0	169	0	0	0	276	298	304	0	114	116	130	0	204	212	214	0	144	158
M903	Horná Lehota	193	3	154	168	178	0	260	264	266	0	363	379	389	0	291	294	0	0	228	230	0	0	258	0	0	0	328	336	338	0	169	0	0	0	276	298	304	0	114	116	130	0	204	212	214	0	144	158
M904	Horná Lehota	193	3	154	168	178	0	260	264	266	0	363	379	389	0	291	294	0	0	228	230	0	0	258	0	0	0	328	336	338	0	169	0	0	0	276	298	304	0	114	116	130	0	204	212	214	0	144	158
M905	Horná Lehota	193	3	154	168	178	0	260	264	266	0	363	379	389	0	291	294	0	0	228	230	0	0	258	0	0	0	328	336	338	0	169	0	0	0	276	298	304	0	114	116	130	0	204	212	214	0	144	158
M906	Horná Lehota	193	3	154	168	178	0	260	264	266	0	363	379	389	0	291	294	0	0	228	230	0	0	258	0	0	0	328	336	338	0	169	0	0	0	276	298	304	0	114	116	130	0	204	212	214	0	144	158
R001	Michaelerberg	6	3	156	158	162	0	266	0	0	0	377	385	391	0	291	0	0	0	236	240	248	0	254	0	0	0	300	330	350	0	166	172	175	0	268	294	304	0	126	128	136	0	202	214	216	0	148	158
R002	Michaelerberg	6	3	156	158	162	0	266	0	0	0	377	385	391	0	291	0	0	0	236	240	248	0	254	0	0	0	300	332	350	0	166	172	175	0	268	294	304	0	126	128	136	0	202	214	216	0	148	158
R003	Michaelerberg	6	3	156	158	162	0	266	0	0	0	377	385	391	0	291	0	0	0	236	240	248	0	254	0	0	0	300	332	350	0	166	172	175	0	268	294	304	0	126	128	136	0	202	214	216	0	148	158
R004	Michaelerberg	6	3	156	158	162	0	266	0	0	0	377	385	391	0	291	0	0	0	236	240	248	0	254	0	0	0	300	330	350	0	166	172	175	0	268	294	304	0	126	128	136	0	202	214	216	0	148	158
R005	Michaelerberg	6	3	156	158	162	0	266	0	0	0	377	385	391	0	291	0	0	0	236	240	248	0	254	0	0	0	300	330	350	0	166	172	175	0	268	294	304	0	126	128	136	0	202	214	216	0	148	158
R006	Michaelerberg	6	3	156	158	162	0	266	0	0	0	377	385	391	0	291	0	0	0	236	240	248	0	254	0	0	0	300	330	350	0	166	172	175	0	268	294	304	0	126	128	136	0	202	214	216	0	148	158
R101	Kaltenleutgeben	49	3	156	162	170	0	258	270	0	0	365	379	385	0	291	294	0	0	228	236	238	0	254	266	0	0	328	330	340	0	166	169	0	0	280	288	294	0	112	134	146	0	202	212	0	0	152	156
R102	Kaltenleutgeben	49	3	156	162	170	0	258	270	0	0	365	379	385	0	291	294	0	0	228	236	238	0	254	266	0	0	328	330	340	0	166	169	0	0	280	288	294	0	112	134	146	0	202	212	0	0	152	156
R103	Kaltenleutgeben	49	3	158	162	170	0	258	270	0	0	365	379	385	0	291	294	0	0	228	236	238	0	254	266	0	0	328	330	340	0	166	169	0	0	280	288	294	0	112	136	144	0	202	212	0	0	152	156
R104	Kaltenleutgeben	49	3	158	162	170	0	258	270	0	0	365	379	385	0	291	294	0	0	228	236	238	0	254	266	0	0	328	330	340	0	166	169	0	0	280	288	294	0	112	136	146	0	202	212	0	0	152	156
R105	Kaltenleutgeben	49	3	158	162	168	0	258	270	0	0	365	379	385	0	291	294	0	0	228	236	238	0	254	266	0	0	328	330	340	0	166	169	0	0	280	288	294	0	112	136	146	0	202	212	0	0	152	156
R106	Kaltenleutgeben	49	3	158	162	168	0	258	270	0	0	365	379	385	0	291	294	0	0	228	236	238	0	254	266	0	0	328	330	340	0	166	169	0	0	280	288	294	0	112	136	146	0	202	212	0	0	152	156
R107	Kaltenleutgeben	49	3	158	162	170	0	258	270	0	0	365	379	385	0	291	294	0	0	228	236	238	0	254	266	0	0	328	330	340	0	166	169	0	0	280	288	294	0	112	138	146	0	202	212	0	0	152	156
R109	Kaltenleutgeben	49	3	158	162	170	0	258	270	0	0	365	379	385	0	291	294	0	0	228	236	238	0	254	266	0	0	328	330	340	0	166	169	0	0	280	288	294	0	112	138	146	0	202	212	0	0	152	156
R110	Kaltenleutgeben	49	3	158	162	170	0	258	270	0	0	365	379	385	0	291	294	0	0	228	236	238	0	254	266	0	0	328	330	340	0	166	169	0	0	280	288	294	0	112	138	146	0	202	212	0	0	152	156
R401	Sophienalpe	3	3	156	158	162	0	266	0	0	0	377	385	391	0	291	0	0	0	236	240	248	0	254	0	0	0	300	330	350	0	166	172	175	0	268	294	304	0	126	128	136	0	202	214	216	0	148	158
R402	Sophienalpe	3	3	156	158	162	0	266	0	0	0	377	385	391	0	291	0	0	0	236	240	248	0	254	0	0	0	300	330	350	0	166	172	175	0	268	294	304	0	126	128	136	0	202	214	216	0	148	158
R403	Sophienalpe	3	3	152	156	158	0	266	0	0	0	377	385	391	0	291	0	0	0	236	240	248	0	254	0	0	0	300	330	350	0	166	172	175	0	268	294	304	0	126	128	136	0	202	214	216	0	148	158
R404	Sophienalpe	3	3	156	158	162	0	266	0	0	0	377	385	391	0	291	0	0	0	236	240	248	0	254	0	0	0	302	334	350	0	166	172	175	0	268	294	304	0	126	128	136	0	202	214	216	0	148	158
R405	Sophienalpe	194	3	166	168	176	0	252	264	0	0	363	381	391	0	291	294	0	0	228	230	254	0	252	254	258	0	334	336	350	0	169	172	0	0	276	278	318	0	114	128	144	0	194	206	212	0	142	148
R406	Sophienalpe	194	3	166	168	176	0	252	264	0	0	363	381	391	0	291	294	0	0	228	230	254	0	252	254	258	0	334	336	350	0	169	172	0	0	276	278	318	0	114	128	144	0	194	206	212	0	142	148
R407	Sophienalpe	3	3	156	158	162	0	266	0	0	0	377	385	391	0	291	0	0	0	236	240	248	0	254	0	0	0	300	330	350	0	166	172	175	0	268	294	304	0	126	128	136	0	202	214	216	0	148	158
R408	Sophienalpe	195	4	150	154	170	202	246	258	268	0	371	375	381	387	279	291	301	0	228	236	256	258	254	0	0	0	288	306	342	0	166	169	172	0	276	278	298	304	114	124	128	142	208	212	0	0	144	148
R409	Sophienalpe	3	3	156	158	162	0	266	0	0	0	377	385	391	0	291	0	0	0	236	240	248	0	254	0	0	0	300	330	350	0	166	172	175	0	268	294	304	0	126	128	136	0	202	214	216	0	148	158
R410	Sophienalpe	194	3	166	168	176	0	252	264	268	0	363	381	391	0	291	294	0	0	228	230	254	0	252	254	258	0	334	336	350	0	169	172	0	0	276	278	318	0	114	128	144	0	194	206	212	0	142	148
R411	Sophienalpe	194	3	166	168	176	0	252	264	268	0	363	381	391	0	291	294	0	0	228	230	254	0	252	254	258	0	334	336	350	0	169	172	0	0	276	278	318	0	114	128	144	0	194	206	212	0	142	148
R412	Sophienalpe	3	3	156	158	162	0	266	0	0	0	377	385	391	0	291	0	0	0	236	240	248	0	254	0	0	0	300	330	350	0	166	172	175	0	268	294	304	0	126	128	136	0	202	214	216	0	148	158
R501	Pleše	196	3	158	162	174	0	256	264	268	0	363	377	387	0	279	291	294	0	228	234	258	0	252	254	258	0	310	312	0	0	166	169	0	0	280	298	0	0	114	122	128	0	212	230	0	0	142	148
R502	Pleše	197	4	146	150	154	158	264	276	284	0	363	373	375	389	279	282	291	0	228	230	258	0	252	258	264	0	300	306	324	340	166	169	0	0	266	292	302	312	114	128	132	140	204	206	228	0	144	150
R503	Pleše	196	3	158	162	172	0	256	264	268	0	363	377	387	0	279	291	294	0	228	234	258	0	252	254	258	0	310	312	0	0	166	169	0	0	280	298	0	0	114	122	128	0	212	230	0	0	142	148
R504	Pleše	198	4	146	150	158	166	246	264	276	280	363	373	375	387	279	282	291	0	228	230	258	0	252	258	264	0	300	306	324	338	169	0	0	0	278	292	300	312	114	126	132	144	204	206	228	0	144	148
R505	Pleše	196	3	158	162	174	0	256	264	268	0	363	377	387	0	279	291	294	0	228	234	258	0	252	254	258	0	310	312	0	0	166	169	0	0	280	298	0	0	114	122	128	0	212	228	0	0	142	148
R506	Pleše	198	4	146	150	158	166	246	264	274	280	363	373	375	387	279	282	291	0	228	230	258	0	252	258	264	0	300	306	324	338	169	0	0	0	278	292	302	312	114	126	132	144	204	206	228	0	144	148
R507	Pleše	198	4	146	150	158	166	246	264	274	280	363	373	375	387	279	282	291	0	228	230	258	0	252	258	264	0	300	306	324	338	169	0	0	0	278	292	302	312	114	126	132	144	204	206	228	0	144	148
R508	Pleše	196	3	158	162	172	0	256	264	268	0	363	377	387	0	279	291	294	0	228	234	258	0	252	254	258	0	310	312	0	0	166	169	0	0	280	298	0	0	114	122	128	0	212	230	0	0	142	148
R509	Pleše	196	3	158	162	172	0	256	264	268	0	363	377	387	0	279	291	294	0	228	234	258	0	252	254	258	0	310	312	0	0	166	169	0	0	280	298	0	0	114	122	128	0	212	230	0	0	142	148
R510	Pleše	198	4	146	150	158	166	246	254	264	280	363	373	375	387	279	282	291	0	228	230	258	0	252	258	264	0	300	306	324	338	169	0	0	0	278	292	302	312	114	126	132	144	204	206	228	0	144	148
R601	Vlačuhovo	199	4	146	150	158	166	246	264	274	280	363	373	375	387	279	282	291	0	228	230	258	0	252	258	264	0	300	306	324	338	169	0	0	0	278	292	302	314	114	126	132	144	204	206	228	0	144	148
R602	Vlačuhovo	200	4	146	150	154	158	264	276	288	0	363	373	375	387	279	282	291	0	228	230	258	0	252	258	264	0	300	306	324	340	166	169	0	0	266	292	302	312	114	128	132	142	204	206	228	0	144	150
R603	Vlačuhovo	199	4	146	150	158	166	246	264	274	280	363	373	375	387	279	282	291	0	228	230	258	0	252	258	264	0	300	306	324	340	169	0	0	0	278	292	302	312	114	126	132	144	204	206	228	0	144	148
R604	Vlačuhovo	199	4	146	150	158	166	246	264	274	280	363	373	375	387	279	282	291	0	228	230	258	0	252	258	264	0	300	306	324	340	169	0	0	0	278	292	302	314	114	126	132	144	204	206	228	0	144	148
R605	Vlačuhovo	200	4	146	150	154	158	266	278	0	0	363	373	375	387	279	282	291	0	228	230	258	0	252	258	264	0	300	306	324	340	166	169	0	0	266	292	302	312	114	128	132	142	204	206	228	0	144	150
R606	Vlačuhovo	24	4	156	158	160	170	256	268	288	0	363	375	379	383	282	291	301	0	228	234	246	0	254	260	0	0	300	310	312	0	166	169	0	0	272	292	298	0	112	114	130	142	212	0	0	0	142	148
R607	Vlačuhovo	24	4	156	158	160	170	256	268	282	286	363	375	379	381	282	291	301	0	228	234	246	0	254	260	0	0	298	310	312	0	166	169	0	0	272	292	298	0	112	114	130	142	212	0	0	0	142	148
R608	Vlačuhovo	201	3	154	158	162	0	264	266	0	0	363	377	0	0	279	282	291	0	230	258	0	0	252	258	0	0	300	338	342	0	169	0	0	0	278	292	332	0	128	130	132	0	208	214	216	0	144	148
R609	Vlačuhovo	24	4	156	158	160	170	256	268	288	0	363	375	379	383	282	291	301	0	228	234	246	0	254	260	0	0	298	310	312	0	166	169	0	0	272	292	298	0	112	114	130	142	212	0	0	0	142	148
R610	Vlačuhovo	24	4	156	158	160	170	256	268	288	0	363	375	379	383	282	291	301	0	228	234	246	0	254	260	0	0	300	310	312	0	166	169	0	0	272	292	298	0	112	114	130	142	212	0	0	0	142	148
R701	Jasenie	202	3	158	166	0	0	252	264	0	0	379	381	387	0	279	291	294	0	228	234	254	0	254	256	0	0	294	338	0	0	166	169	175	0	278	280	0	0	116	130	134	0	214	232	0	0	144	148
R702	Jasenie	202	3	158	166	0	0	252	264	0	0	379	381	387	0	279	291	294	0	228	234	254	0	256	0	0	0	294	340	0	0	166	169	175	0	278	280	0	0	116	130	134	0	214	232	0	0	144	148
R703	Jasenie	203	3	158	166	172	0	246	254	268	0	363	371	379	0	279	291	294	0	228	230	258	0	252	262	0	0	302	352	0	0	169	172	0	0	278	280	0	0	114	130	148	0	214	216	0	0	142	150
R704	Jasenie	202	3	158	166	0	0	252	264	0	0	379	381	387	0	279	291	294	0	228	234	254	0	254	258	0	0	294	338	0	0	166	169	175	0	278	280	0	0	116	130	134	0	214	232	0	0	144	148
R705	Jasenie	127	3	154	166	0	0	256	282	0	0	351	363	379	0	291	0	0	0	228	230	236	0	254	258	0	0	308	328	344	0	169	175	0	0	300	346	0	0	118	128	136	0	206	214	232	0	144	158
R706	Jasenie	204	3	154	158	0	0	252	256	268	0	361	381	387	0	282	291	294	0	228	230	0	0	254	260	0	0	328	336	0	0	169	175	0	0	278	308	330	0	116	130	132	0	206	214	0	0	142	156
R707	Jasenie	205	2	166	0	0	0	264	288	0	0	377	0	0	0	279	0	0	0	258	0	0	0	252	258	0	0	302	312	0	0	166	169	0	0	280	288	0	0	134	144	0	0	214	0	0	0	148	0
R708	Jasenie	127	3	154	166	0	0	256	282	0	0	351	363	379	0	291	0	0	0	228	230	236	0	254	258	0	0	306	326	344	0	169	175	0	0	298	342	0	0	116	126	134	0	204	212	230	0	144	158
R709	Jasenie	127	3	154	166	0	0	256	282	0	0	351	363	379	0	291	0	0	0	228	230	236	0	254	258	0	0	306	326	344	0	169	175	0	0	298	342	0	0	116	126	134	0	204	212	230	0	144	158
R710	Jasenie	127	3	154	166	0	0	256	282	0	0	351	363	379	0	291	0	0	0	228	230	236	0	254	258	0	0	306	326	344	0	169	175	0	0	298	342	0	0	116	126	134	0	204	212	230	0	144	158
R801	Jakub	206	4	146	166	176	0	264	266	280	0	363	379	389	393	279	282	291	294	228	256	0	0	260	264	0	0	300	312	336	344	166	169	0	0	276	278	304	320	114	126	132	0	194	204	212	216	142	148
R802	Jakub	30	3	148	166	0	0	260	280	286	0	363	379	381	0	279	291	301	0	228	258	0	0	256	0	0	0	300	316	344	0	169	0	0	0	276	304	0	0	114	142	144	0	194	212	0	0	142	144
R803	Jakub	207	3	156	158	168	0	254	264	266	0	351	363	383	0	291	294	0	0	228	230	0	0	256	260	0	0	312	326	0	0	169	175	0	0	304	330	0	0	116	128	136	0	208	212	0	0	156	172
R804	Jakub	208	3	158	162	172	0	270	274	0	0	375	387	0	0	282	291	294	0	228	230	236	0	260	0	0	0	328	332	338	0	166	169	0	0	304	308	334	0	114	134	136	0	202	212	0	0	144	156
R805	Jakub	208	3	158	162	174	0	270	274	0	0	375	387	0	0	282	291	294	0	228	230	236	0	260	0	0	0	328	332	338	0	166	169	0	0	304	308	332	0	114	134	136	0	202	212	0	0	144	156
R806	Jakub	208	3	158	162	172	0	268	270	274	0	375	387	0	0	282	291	294	0	228	230	236	0	260	0	0	0	326	330	338	0	166	169	0	0	304	308	334	0	114	134	136	0	202	212	0	0	144	156
R807	Jakub	207	3	156	158	166	0	254	264	266	0	351	363	383	0	291	294	0	0	228	230	0	0	256	260	0	0	312	326	0	0	169	175	0	0	304	336	0	0	116	128	136	0	208	212	0	0	156	172
R901	Horná Lehota	209	4	150	162	170	0	256	262	270	0	349	379	381	385	282	291	0	0	228	236	0	0	254	260	262	0	316	332	350	0	169	175	0	0	302	312	334	0	106	114	136	142	216	224	0	0	152	158
R902	Horná Lehota	210	3	172	198	0	0	260	270	286	0	365	377	397	0	291	294	0	0	228	0	0	0	254	260	0	0	300	330	360	0	169	175	0	0	292	298	330	0	128	134	142	0	202	216	222	0	158	162
R903	Horná Lehota	210	3	172	200	0	0	260	270	286	0	365	377	397	0	291	294	0	0	228	0	0	0	254	260	0	0	300	330	360	0	169	175	0	0	292	298	330	0	128	134	142	0	202	216	222	0	158	162
R904	Horná Lehota	210	3	172	188	0	0	260	270	286	0	365	377	397	0	291	294	0	0	228	0	0	0	254	260	0	0	300	330	360	0	169	175	0	0	292	298	330	0	128	134	142	0	202	216	222	0	158	162
R906	Horná Lehota	33	4	156	158	166	170	256	264	268	0	363	377	381	0	279	282	291	0	228	234	248	0	254	260	0	0	300	312	316	0	166	169	0	0	278	292	298	0	112	130	132	0	212	0	0	0	142	148
R907	Horná Lehota	211	3	158	0	0	0	256	266	272	0	351	363	373	0	282	291	0	0	228	0	0	0	256	260	0	0	300	330	354	0	169	0	0	0	304	322	0	0	114	116	136	0	202	212	230	0	156	158
R908	Horná Lehota	212	3	158	168	0	0	268	270	0	0	365	387	391	0	291	0	0	0	228	230	236	0	254	256	0	0	300	0	0	0	169	0	0	0	318	336	0	0	114	124	0	0	212	228	0	0	144	158
R909	Horná Lehota	213	3	146	154	166	0	246	256	268	0	371	387	0	0	291	294	301	0	228	230	256	0	254	260	264	0	336	340	350	0	169	0	0	0	276	278	308	0	112	126	138	0	212	0	0	0	144	0
R910	Horná Lehota	214	3	152	158	0	0	248	260	264	0	361	379	391	0	282	291	294	0	228	230	234	0	254	262	0	0	334	356	0	0	166	169	175	0	278	284	0	0	112	136	138	0	210	214	0	0	146	150
R911	Horná Lehota	215	4	146	150	154	158	266	276	280	0	363	373	375	387	279	282	291	0	228	230	258	0	252	258	264	0	300	306	324	340	166	169	0	0	266	292	302	312	114	128	132	142	204	206	228	0	144	150
R912	Horná Lehota	211	4	158	166	0	0	256	266	272	286	351	363	373	379	279	282	291	0	228	246	0	0	252	258	260	0	300	330	354	0	169	0	0	0	272	304	308	322	114	116	136	142	202	206	212	230	148	156
R913	Horná Lehota	216	3	154	166	0	0	256	282	0	0	351	363	379	0	291	0	0	0	228	230	236	0	254	258	0	0	306	326	344	0	169	175	0	0	298	344	0	0	116	126	134	0	204	212	230	0	144	158
[truncated: 42 more columns]

## Sheet: Supplementary Table S4
Supplementary Table S4	Summary of flow cytometric measurements
Pisum — samples measured with internal standard Pisum sativum cv. “Ctirad”, Carex — samples measured with internal standard Carex acutiformis, Leaf index — FCM index for leaf measurement, Em index — FCM index for embryo measurement, En index — FCM index for embryo measurement, CV - coefficient of variation for leaf, standard, embryo and endosperm measurement.
Pisum, leaves, N= 310	Leaf index	CV leaf	CV standard
MIN	0.175	1.95	0.8
MAX	0.406	9.28	4.82
MEAN	0.244	3.93	1.69
Pisum, seeds, N= 456	Em index	En index	CV embryo	CV endosperm	CV standard
MIN	0.156	0.234	1.69	1.22	0.71
MAX	0.58	1.562	4.96	5.94	5.85
MEAN	0.235	0.472	3.1	2.63	2.02
Carex, seeds, N = 613	Em index	En index	CV embryo	CV endosperm	CV standard
MIN	1.274	1.881	0.91	1.04	1.04
MAX	4.184	10.637	6.36	4.71	8.39
MEAN	1.937	4.263	2.29	2.12	3.45

## Sheet: Supplementary Table S5
Supplementary Table S5		Flow cytometric measurements of seeds
Em index — FCM index for embryo measurement, En index — FCM index for endosperm measurement, Ratio En/Em — ratio of the position of endosperm and embryo peaks, CV Em, En, St — coefficients of variation for leaf, standard, embryo, and endosperm measurements. Reproduction — reconstructed reproduction mode, with the endosperm indicated in parentheses and the embryo outside of parentheses. A plus sig…
Sample code	Population	Species	Genetic group	Seed	Standard	Em index	En index	Ratio En/Em	CV Em	CV En	CV St	Ploidy embryo	Ploidy endosperm	Leaf ploidy	Reproduction	Embryo sac	Embryo	Endosperm	Type of embryo
HMAC001	Pop 0	C. × media	MED	1	Pisum	0.188	0.285	1.51596	3,71	2,69	1,41	2x	3x	2x	1+1+(2+1)	meiosis	fertilization	fertilization	sexual
HMAC001	Pop 0	C. × media	MED	2	Pisum	0.191	0.29	1.51832	4,20	3,27	1,91	2x	3x	2x	1+1+(2+1)	meiosis	fertilization	fertilization	sexual
HMAC001	Pop 0	C. × media	MED	3	Pisum	0.187	0.282	1.50802	3,42	2,60	1,23	2x	3x	2x	1+1+(2+1)	meiosis	fertilization	fertilization	sexual
HMAC001	Pop 0	C. × media	MED	4	Pisum	0.188	0.285	1.51596	3,83	2,58	1,50	2x	3x	2x	1+1+(2+1)	meiosis	fertilization	fertilization	sexual
HMAC001	Pop 0	C. × media	MED	5	Pisum	0.187	0.284	1.51872	3,68	3,28	1,61	2x	3x	2x	1+1+(2+1)	meiosis	fertilization	fertilization	sexual
HMAC002	Pop 0	C. rhipidophylla	R3	1	Pisum	0.279	0.735	2.63441	3,23	1,77	1,08	3x	8x	3x	3+(6+1-4)	apomeiosis	parthenogenesis	fertilization	apomixis
HMAC002	Pop 0	C. rhipidophylla	R3	2	Pisum	0.28	0.745	2.66071	3,08	2,00	1,11	3x	8x	3x	3+(6+1-4)	apomeiosis	parthenogenesis	fertilization	apomixis
HMAC002	Pop 0	C. rhipidophylla	R3	3	Pisum	0.279	0.738	2.64516	2,84	2,12	1,01	3x	8x	3x	3+(6+1-4)	apomeiosis	parthenogenesis	fertilization	apomixis
HMAC002	Pop 0	C. rhipidophylla	R3	4	Pisum	0.277	0.734	2.64982	2,70	2,05	0,95	3x	8x	3x	3+(6+1-4)	apomeiosis	parthenogenesis	fertilization	apomixis
HMAC003	Pop 0	C. rhipidophylla	R1	1	Pisum	0.283	0.763	2.69611	2,84	3,42	1,42	3x	8x	3x	3+(6+1-4)	apomeiosis	parthenogenesis	fertilization	apomixis
HMAC003	Pop 0	C. rhipidophylla	R1	2	Pisum	0.283	0.728	2.57244	3,38	2,73	1,50	3x	8x	3x	3+(6+1-4)	apomeiosis	parthenogenesis	fertilization	apomixis
HMAC004	Pop 0	C. rhipidophylla	R3	-	-	-	-	-	-	-	-	-	-	3x	-	-	-	-	-
HMAC005	Pop 0	C. rhipidophylla	R1	-	-	-	-	-	-	-	-	-	-	3x	-	-	-	-	-
HMAC006	Pop 0	C. laevigata	L1	1	Pisum	0.186	0.279	1.5	3,55	3,17	1,49	2x	3x	2x	1+1+(2+1)	meiosis	fertilization	fertilization	sexual
HMAC007	Pop 0	C. laevigata	L1	1	Pisum	0.185	0.278	1.5027	3,61	3,27	1,28	2x	3x	2x	1+1+(2+1)	meiosis	fertilization	fertilization	sexual
HMAC007	Pop 0	C. laevigata	L1	2	Pisum	0.18	0.27	1.5	3,81	4,25	1,59	2x	3x	2x	1+1+(2+1)	meiosis	fertilization	fertilization	sexual
HMAC007	Pop 0	C. laevigata	L1	3	Pisum	0.185	0.281	1.51892	3,99	2,97	1,32	2x	3x	2x	1+1+(2+1)	meiosis	fertilization	fertilization	sexual
HMAC007	Pop 0	C. laevigata	L1	4	Pisum	0.189	0.283	1.49735	3,75	2,89	1,51	2x	3x	2x	1+1+(2+1)	meiosis	fertilization	fertilization	sexual
HMAC007	Pop 0	C. laevigata	L1	5	Pisum	0.18	0.269	1.49444	3,88	2,94	1,45	2x	3x	2x	1+1+(2+1)	meiosis	fertilization	fertilization	sexual
HMAC008	Pop 0	C. rhipidophylla	R3	1	Pisum	0.281	0.841	2.99288	2,45	2,20	1,17	3x	9x	3x	3+(6+1-4)	apomeiosis	parthenogenesis	fertilization	apomixis
HMAC008	Pop 0	C. rhipidophylla	R3	2	Pisum	0.282	0.761	2.69858	2,59	2,63	1,56	3x	8x	3x	3+(6+1-4)	apomeiosis	parthenogenesis	fertilization	apomixis
HMAC008	Pop 0	C. rhipidophylla	R3	3	Pisum	0.284	0.756	2.66197	2,79	2,23	0,87	3x	8x	3x	3+(6+1-4)	apomeiosis	parthenogenesis	fertilization	apomixis
HMAC008	Pop 0	C. rhipidophylla	R3	4	Pisum	0.28	0.864	3.08571	3,33	2,08	1,23	3x	9x	3x	3+(6+1-4)	apomeiosis	parthenogenesis	fertilization	apomixis
HMAC008	Pop 0	C. rhipidophylla	R3	5	Pisum	0.279	0.743	2.66308	2,72	2,02	0,71	3x	8x	3x	3+(6+1-4)	apomeiosis	parthenogenesis	fertilization	apomixis
HMAC009	Pop 0	C. rhipidophylla	R3	1	Pisum	0.28	0.747	2.66786	3,12	3,05	1,42	3x	8x	3x	3+(6+1-4)	apomeiosis	parthenogenesis	fertilization	apomixis
HMAC009	Pop 0	C. rhipidophylla	R3	2	Pisum	0.279	0.757	2.71326	3,78	2,98	2,13	3x	8x	3x	3+(6+1-4)	apomeiosis	parthenogenesis	fertilization	apomixis
HMAC010	Pop 0	C. laevigata	L1	1	Pisum	0.187	0.28	1.49733	3,07	2,77	1,13	2x	3x	2x	1+1+(2+1)	meiosis	fertilization	fertilization	sexual
HMAC010	Pop 0	C. laevigata	L1	2	Pisum	0.186	0.28	1.50538	3,48	2,56	1,56	2x	3x	2x	1+1+(2+1)	meiosis	fertilization	fertilization	sexual
HMAC010	Pop 0	C. laevigata	L1	3	Pisum	0.186	0.281	1.51075	3,95	3,19	2,02	2x	3x	2x	1+1+(2+1)	meiosis	fertilization	fertilization	sexual
HMAC010	Pop 0	C. laevigata	L1	4	Pisum	0.185	0.277	1.4973	3,27	2,53	1,04	2x	3x	2x	1+1+(2+1)	meiosis	fertilization	fertilization	sexual
HMAC010	Pop 0	C. laevigata	L1	5	Pisum	0.186	0.279	1.5	4,01	3,31	1,51	2x	3x	2x	1+1+(2+1)	meiosis	fertilization	fertilization	sexual
HMAC011	Pop 0	C. rhipidophylla	R3	1	Pisum	0.282	0.75	2.65957	3,87	2,91	1,79	3x	8x	3x	3+(6+1-4)	apomeiosis	parthenogenesis	fertilization	apomixis
HMAC011	Pop 0	C. rhipidophylla	R3	2	Pisum	0.279	0.748	2.681	2,63	2,43	1,22	3x	8x	3x	3+(6+1-4)	apomeiosis	parthenogenesis	fertilization	apomixis
HMAC011	Pop 0	C. rhipidophylla	R3	3	Pisum	0.278	0.746	2.68345	4,20	3,45	1,91	3x	8x	3x	3+(6+1-4)	apomeiosis	parthenogenesis	fertilization	apomixis
HMAC011	Pop 0	C. rhipidophylla	R3	4	Pisum	0.278	0.742	2.66906	3,06	3,12	1,52	3x	8x	3x	3+(6+1-4)	apomeiosis	parthenogenesis	fertilization	apomixis
HMAC011	Pop 0	C. rhipidophylla	R3	5	Pisum	0.28	0.753	2.68929	3,53	3,71	1,80	3x	8x	3x	3+(6+1-4)	apomeiosis	parthenogenesis	fertilization	apomixis
HS001	Pop 0	C. × media	MED	1	Pisum	0.19	0.287	1.51053	3,16	2,29	1,09	2x	3x	2x	1+1+(2+1)	meiosis	fertilization	fertilization	sexual
HS001	Pop 0	C. × media	MED	2	Pisum	0.189	0.286	1.51323	4,11	3,53	1,92	2x	3x	2x	1+1+(2+1)	meiosis	fertilization	fertilization	sexual
HS001	Pop 0	C. × media	MED	3	Pisum	0.19	0.287	1.51053	3,77	2,82	1,00	2x	3x	2x	1+1+(2+1)	meiosis	fertilization	fertilization	sexual
HS001	Pop 0	C. × media	MED	4	Pisum	0.188	0.285	1.51596	3,41	2,33	1,12	2x	3x	2x	1+1+(2+1)	meiosis	fertilization	fertilization	sexual
HS001	Pop 0	C. × media	MED	5	Pisum	0.19	0.288	1.51579	3,21	2,72	1,41	2x	3x	2x	1+1+(2+1)	meiosis	fertilization	fertilization	sexual
L001	Pop 0	C. laevigata	L1	1	Carex	1.39	2.088	1.50216	3,77	2,81	4,37	2x	3x	2x	1+1+(2+1)	meiosis	fertilization	fertilization	sexual
L001	Pop 0	C. laevigata	L1	2	Pisum	0.186	0.279	1.5	3,61	2,95	1,14	2x	3x	2x	1+1+(2+1)	meiosis	fertilization	fertilization	sexual
L001	Pop 0	C. laevigata	L1	3	Carex	1.319	1.969	1.4928	3,14	2,96	3,78	2x	3x	2x	1+1+(2+1)	meiosis	fertilization	fertilization	sexual
L001	Pop 0	C. laevigata	L1	4	Carex	1.333	2	1.50038	2,52	2,32	3,52	2x	3x	2x	1+1+(2+1)	meiosis	fertilization	fertilization	sexual
L001	Pop 0	C. laevigata	L1	5	Carex	1.351	2.025	1.49889	2,49	1,99	3,34	2x	3x	2x	1+1+(2+1)	meiosis	fertilization	fertilization	sexual
L002	Pop 0	C. laevigata	L1	1	Pisum	0.183	0.273	1.4918	3,91	3,92	1,14	2x	3x	2x	1+1+(2+1)	meiosis	fertilization	fertilization	sexual
L002	Pop 0	C. laevigata	L1	2	Pisum	0.183	0.275	1.50273	3,37	2,33	1,19	2x	3x	2x	1+1+(2+1)	meiosis	fertilization	fertilization	sexual
L002	Pop 0	C. laevigata	L1	3	Pisum	0.185	0.277	1.4973	3,65	2,87	1,05	2x	3x	2x	1+1+(2+1)	meiosis	fertilization	fertilization	sexual
L002	Pop 0	C. laevigata	L1	4	Pisum	0.185	0.28	1.51351	3,45	2,60	1,28	2x	3x	2x	1+1+(2+1)	meiosis	fertilization	fertilization	sexual
L002	Pop 0	C. laevigata	L1	5	Pisum	0.187	0.283	1.51337	3,29	2,42	1,38	2x	3x	2x	1+1+(2+1)	meiosis	fertilization	fertilization	sexual
L003	Pop 0	C. laevigata	L1	1	Pisum	0.188	0.282	1.5	3,58	2,89	1,41	2x	3x	2x	1+1+(2+1)	meiosis	fertilization	fertilization	sexual
L003	Pop 0	C. laevigata	L1	2	Pisum	0.185	0.279	1.50811	3,87	3,40	1,65	2x	3x	2x	1+1+(2+1)	meiosis	fertilization	fertilization	sexual
L003	Pop 0	C. laevigata	L1	3	Pisum	0.186	0.281	1.51075	3,32	3,63	1,19	2x	3x	2x	1+1+(2+1)	meiosis	fertilization	fertilization	sexual
L003	Pop 0	C. laevigata	L1	4	Pisum	0.186	0.283	1.52151	3,15	3,47	1,65	2x	3x	2x	1+1+(2+1)	meiosis	fertilization	fertilization	sexual
L003	Pop 0	C. laevigata	L1	5	Pisum	0.186	0.282	1.51613	3,28	2,83	1,44	2x	3x	2x	1+1+(2+1)	meiosis	fertilization	fertilization	sexual
L004	Pop 0	C. laevigata	L1	1	Pisum	0.185	0.278	1.5027	3,55	2,87	1,24	2x	3x	2x	1+1+(2+1)	meiosis	fertilization	fertilization	sexual
L004	Pop 0	C. laevigata	L1	2	Pisum	0.187	0.282	1.50802	3,18	2,95	0,96	2x	3x	2x	1+1+(2+1)	meiosis	fertilization	fertilization	sexual
L004	Pop 0	C. laevigata	L1	3	Pisum	0.183	0.276	1.5082	3,28	2,59	1,10	2x	3x	2x	1+1+(2+1)	meiosis	fertilization	fertilization	sexual
L004	Pop 0	C. laevigata	L1	4	Pisum	0.185	0.279	1.50811	3,51	2,95	1,04	2x	3x	2x	1+1+(2+1)	meiosis	fertilization	fertilization	sexual
L004	Pop 0	C. laevigata	L1	5	Pisum	0.187	0.282	1.50802	3,78	2,77	1,27	2x	3x	2x	1+1+(2+1)	meiosis	fertilization	fertilization	sexual
L005	Pop 0	C. laevigata	L	1	Pisum	0.188	0.28	1.48936	3,81	2,84	1,28	2x	3x	2x	1+1+(2+1)	meiosis	fertilization	fertilization	sexual
L005	Pop 0	C. laevigata	L	2	Pisum	0.186	0.278	1.49462	4,06	3,63	1,77	2x	3x	2x	1+1+(2+1)	meiosis	fertilization	fertilization	sexual
L005	Pop 0	C. laevigata	L	3	Pisum	0.186	0.279	1.5	3,42	2,68	1,07	2x	3x	2x	1+1+(2+1)	meiosis	fertilization	fertilization	sexual
L005	Pop 0	C. laevigata	L	4	Pisum	0.187	0.281	1.50267	4,06	2,75	0,85	2x	3x	2x	1+1+(2+1)	meiosis	fertilization	fertilization	sexual
L005	Pop 0	C. laevigata	L	5	Pisum	0.185	0.277	1.4973	2,85	2,58	0,94	2x	3x	2x	1+1+(2+1)	meiosis	fertilization	fertilization	sexual
L006	Pop 0	C. laevigata	L1	1	Pisum	0.185	0.28	1.51351	3,27	2,79	1,15	2x	3x	2x	1+1+(2+1)	meiosis	fertilization	fertilization	sexual
L006	Pop 0	C. laevigata	L1	2	Pisum	0.185	0.278	1.5027	3,52	2,99	1,82	2x	3x	2x	1+1+(2+1)	meiosis	fertilization	fertilization	sexual
L006	Pop 0	C. laevigata	L1	3	Pisum	0.188	0.281	1.49468	2,90	2,79	0,76	2x	3x	2x	1+1+(2+1)	meiosis	fertilization	fertilization	sexual
L006	Pop 0	C. laevigata	L1	4	Pisum	0.183	0.277	1.51366	3,89	2,72	2,05	2x	3x	2x	1+1+(2+1)	meiosis	fertilization	fertilization	sexual
L006	Pop 0	C. laevigata	L1	5	Pisum	0.187	0.283	1.51337	4,18	2,99	1,62	2x	3x	2x	1+1+(2+1)	meiosis	fertilization	fertilization	sexual
L007	Pop 0	C. laevigata	L1	1	Pisum	0.183	0.276	1.5082	3,59	2,38	1,24	2x	3x	2x	1+1+(2+1)	meiosis	fertilization	fertilization	sexual
L007	Pop 0	C. laevigata	L1	2	Pisum	0.185	0.28	1.51351	3,97	3,16	1,26	2x	3x	2x	1+1+(2+1)	meiosis	fertilization	fertilization	sexual
L007	Pop 0	C. laevigata	L1	3	Pisum	0.186	0.28	1.50538	3,59	2,80	1,83	2x	3x	2x	1+1+(2+1)	meiosis	fertilization	fertilization	sexual
L007	Pop 0	C. laevigata	L1	4	Pisum	0.189	0.287	1.51852	3,37	3,34	1,90	2x	3x	2x	1+1+(2+1)	meiosis	fertilization	fertilization	sexual
L007	Pop 0	C. laevigata	L1	5	Pisum	0.186	0.283	1.52151	3,48	2,37	1,35	2x	3x	2x	1+1+(2+1)	meiosis	fertilization	fertilization	sexual
L008	Pop 0	C. laevigata	L1	-	-	-	-	-	-	-	-	-	-	2x	-	-	-	-	-
L009	Pop 0	C. laevigata	L1	1	Pisum	0.185	0.281	1.51892	3,65	3,16	1,11	2x	3x	2x	1+1+(2+1)	meiosis	fertilization	fertilization	sexual
L009	Pop 0	C. laevigata	L1	2	Pisum	0.187	0.288	1.54011	4,18	3,96	1,78	2x	3x	2x	1+1+(2+1)	meiosis	fertilization	fertilization	sexual
L009	Pop 0	C. laevigata	L1	3	Pisum	0.187	0.283	1.51337	2,60	2,50	1,34	2x	3x	2x	1+1+(2+1)	meiosis	fertilization	fertilization	sexual
L009	Pop 0	C. laevigata	L1	4	Pisum	0.186	0.283	1.52151	3,67	2,84	1,55	2x	3x	2x	1+1+(2+1)	meiosis	fertilization	fertilization	sexual
L009	Pop 0	C. laevigata	L1	5	Pisum	0.185	0.281	1.51892	3,15	3,04	1,13	2x	3x	2x	1+1+(2+1)	meiosis	fertilization	fertilization	sexual
L010	Pop 0	C. laevigata	L1	1	Pisum	0.185	0.279	1.50811	3,73	2,47	1,28	2x	3x	2x	1+1+(2+1)	meiosis	fertilization	fertilization	sexual
L010	Pop 0	C. laevigata	L1	2	Pisum	0.185	0.278	1.5027	3,70	2,99	1,16	2x	3x	2x	1+1+(2+1)	meiosis	fertilization	fertilization	sexual
L010	Pop 0	C. laevigata	L1	3	Pisum	0.186	0.28	1.50538	4,15	3,64	1,32	2x	3x	2x	1+1+(2+1)	meiosis	fertilization	fertilization	sexual
L010	Pop 0	C. laevigata	L1	4	Pisum	0.186	0.281	1.51075	4,07	3,73	1,70	2x	3x	2x	1+1+(2+1)	meiosis	fertilization	fertilization	sexual
L010	Pop 0	C. laevigata	L1	5	Pisum	0.187	0.285	1.52406	3,83	2,86	1,29	2x	3x	2x	1+1+(2+1)	meiosis	fertilization	fertilization	sexual
L011	Pop 0	C. laevigata	L1	1	Pisum	0.187	0.283	1.51337	3,38	2,46	1,28	2x	3x	2x	1+1+(2+1)	meiosis	fertilization	fertilization	sexual
L011	Pop 0	C. laevigata	L1	2	Pisum	0.186	0.279	1.5	2,85	2,05	0,94	2x	3x	2x	1+1+(2+1)	meiosis	fertilization	fertilization	sexual
L011	Pop 0	C. laevigata	L1	3	Pisum	0.186	0.288	1.54839	3,26	2,10	1,04	2x	3x	2x	1+1+(2+1)	meiosis	fertilization	fertilization	sexual
L011	Pop 0	C. laevigata	L1	4	Pisum	0.186	0.28	1.50538	3,33	2,63	1,13	2x	3x	2x	1+1+(2+1)	meiosis	fertilization	fertilization	sexual
L011	Pop 0	C. laevigata	L1	5	Pisum	0.186	0.28	1.50538	2,92	2,77	1,02	2x	3x	2x	1+1+(2+1)	meiosis	fertilization	fertilization	sexual
M001	Pop 0	C. monogyna	M	-	-	-	-	-	-	-	-	-	-	2x	-	-	-	-	-
M002	Pop 0	C. monogyna	M	-	-	-	-	-	-	-	-	-	-	2x	-	-	-	-	-
M003	Pop 0	C. monogyna	M	-	-	-	-	-	-	-	-	-	-	2x	-	-	-	-	-
M004	Pop 0	C. monogyna	M	-	-	-	-	-	-	-	-	-	-	-	-	-	-	-	-
R001	Pop 0	C. rhipidophylla	R3	4	Carex	1.976	7.245	3.6665	1,78	2,33	3,25	3x	11x	3x	3+(>10)	ambiguous	ambiguous	ambiguous	ambiguous
R001	Pop 0	C. rhipidophylla	R3	5	Carex	1.999	5.151	2.57679	1,73	2,17	3,34	3x	8x	3x	3+(6+1-4)	apomeiosis	parthenogenesis	fertilization	apomixis
R001	Pop 0	C. rhipidophylla	R3	1	Pisum	0.274	0.873	3.18613	2,77	2,30	1,47	3x	9x	3x	3+(6+1-4)	apomeiosis	parthenogenesis	fertilization	apomixis
R001	Pop 0	C. rhipidophylla	R3	2	Carex	1.972	5.254	2.6643	1,56	1,60	3,32	3x	8x	3x	3+(6+1-4)	apomeiosis	parthenogenesis	fertilization	apomixis
R001	Pop 0	C. rhipidophylla	R3	3	Carex	1.96	5.138	2.62143	2,07	1,86	3,28	3x	8x	3x	3+(6+1-4)	apomeiosis	parthenogenesis	fertilization	apomixis
R002	Pop 0	C. rhipidophylla	R3	1	Pisum	0.273	0.383	1.40293	2,75	2,23	2,34	3x	4x	3x	1+2+(2+2)	meiosis	fertilization	fertilization	sexual
R002	Pop 0	C. rhipidophylla	R3	2	Pisum	0.275	0.729	2.65091	3,06	3,57	1,98	3x	8x	3x	3+(6+1-4)	apomeiosis	parthenogenesis	fertilization	apomixis
R003	Pop 0	C. rhipidophylla	R3	1	Pisum	0.278	0.642	2.30935	3,45	2,85	2,20	3x	7x	3x	3+(6+1-4)	apomeiosis	parthenogenesis	fertilization	apomixis
R003	Pop 0	C. rhipidophylla	R3	2	Pisum	0.277	0.731	2.63899	3,87	3,55	2,12	3x	8x	3x	3+(6+1-4)	apomeiosis	parthenogenesis	fertilization	apomixis
R004	Pop 0	C. rhipidophylla	R3	1	Pisum	0.274	0.447	1.63139	2,62	2,06	1,25	3x	5x	3x	2+1+(4+1)	meiosis	fertilization	fertilization	sexual
R004	Pop 0	C. rhipidophylla	R3	2	Pisum	0.281	0.728	2.59075	3,34	1,43	1,39	3x	8x	3x	3+(6+1-4)	apomeiosis	parthenogenesis	fertilization	apomixis
R004	Pop 0	C. rhipidophylla	R3	3	Pisum	0.279	0.696	2.49462	2,11	2,25	1,26	3x	7x	3x	3+(6+1-4)	apomeiosis	parthenogenesis	fertilization	apomixis
R004	Pop 0	C. rhipidophylla	R3	4	Pisum	0.278	0.824	2.96403	2,75	2,53	1,58	3x	9x	3x	3+(6+1-4)	apomeiosis	parthenogenesis	fertilization	apomixis
R004	Pop 0	C. rhipidophylla	R3	5	Pisum	0.382	0.787	2.06021	3,82	3,01	1,88	4x	8x	3x	4+(8)	ambiguous	ambiguous	ambiguous	ambiguous
R005	Pop 0	C. rhipidophylla	R3	1	Pisum	0.273	0.718	2.63004	2,61	2,17	1,18	3x	8x	3x	3+(6+1-4)	apomeiosis	parthenogenesis	fertilization	apomixis
R005	Pop 0	C. rhipidophylla	R3	2	Pisum	0.285	0.866	3.0386	3,67	2,48	1,39	3x	9x	3x	3+(6+1-4)	apomeiosis	parthenogenesis	fertilization	apomixis
R005	Pop 0	C. rhipidophylla	R3	3	Pisum	0.282	0.757	2.6844	3,13	2,89	2,30	3x	8x	3x	3+(6+1-4)	apomeiosis	parthenogenesis	fertilization	apomixis
R005	Pop 0	C. rhipidophylla	R3	4	Pisum	0.466	0.749	1.6073	2,16	2,25	1,35	5x	8x	3x	3+2-3+(6+2-3)	apomeiosis	fertilization	fertilization	sexual
R006	Pop 0	C. rhipidophylla	R3	1	Pisum	0.273	0.726	2.65934	3,09	2,33	1,69	3x	8x	3x	3+(6+1-4)	apomeiosis	parthenogenesis	fertilization	apomixis
R006	Pop 0	C. rhipidophylla	R3	2	Pisum	0.274	0.75	2.73723	4,11	3,33	2,04	3x	8x	3x	3+(6+1-4)	apomeiosis	parthenogenesis	fertilization	apomixis
R006	Pop 0	C. rhipidophylla	R3	3	Pisum	0.28	0.649	2.31786	4,11	3,44	2,16	3x	7x	3x	3+(6+1-4)	apomeiosis	parthenogenesis	fertilization	apomixis
R006	Pop 0	C. rhipidophylla	R3	4	Pisum	0.275	0.738	2.68364	2,95	2,46	2,01	3x	8x	3x	3+(6+1-4)	apomeiosis	parthenogenesis	fertilization	apomixis
R006	Pop 0	C. rhipidophylla	R3	5	Pisum	0.284	0.758	2.66901	4,63	3,07	2,35	3x	8x	3x	3+(6+1-4)	apomeiosis	parthenogenesis	fertilization	apomixis
HMAC101	Pop 1	C. laevigata	L1	1	Pisum	0.183	0.277	1.51366	2,85	2,72	1,36	2x	3x	2x	1+1+(2+1)	meiosis	fertilization	fertilization	sexual
HMAC101	Pop 1	C. laevigata	L1	2	Pisum	0.184	0.277	1.50543	3,40	2,75	1,48	2x	3x	2x	1+1+(2+1)	meiosis	fertilization	fertilization	sexual
HMAC101	Pop 1	C. laevigata	L1	3	Pisum	0.184	0.278	1.51087	3,10	2,20	1,59	2x	3x	2x	1+1+(2+1)	meiosis	fertilization	fertilization	sexual
HMAC101	Pop 1	C. laevigata	L1	4	Pisum	0.186	0.28	1.50538	3,07	2,50	1,53	2x	3x	2x	1+1+(2+1)	meiosis	fertilization	fertilization	sexual
HMAC101	Pop 1	C. laevigata	L1	5	Pisum	0.193	0.292	1.51295	4,18	3,17	3,28	2x	3x	2x	1+1+(2+1)	meiosis	fertilization	fertilization	sexual
HMAC102	Pop 1	C. laevigata	L1	1	Pisum	0.186	0.283	1.52151	2,84	1,57	1,65	2x	3x	2x	1+1+(2+1)	meiosis	fertilization	fertilization	sexual
HMAC103	Pop 1	C. laevigata	L1	1	Pisum	0.186	0.279	1.5	3,26	2,53	2,69	2x	3x	2x	1+1+(2+1)	meiosis	fertilization	fertilization	sexual
HMAC103	Pop 1	C. laevigata	L1	2	Pisum	0.186	0.28	1.50538	2,85	2,25	1,20	2x	3x	2x	1+1+(2+1)	meiosis	fertilization	fertilization	sexual
HMAC103	Pop 1	C. laevigata	L1	3	Pisum	0.183	0.277	1.51366	2,88	3,51	3,18	2x	3x	2x	1+1+(2+1)	meiosis	fertilization	fertilization	sexual
HMAC103	Pop 1	C. laevigata	L1	4	Pisum	0.19	0.291	1.53158	2,68	2,97	3,09	2x	3x	2x	1+1+(2+1)	meiosis	fertilization	fertilization	sexual
HMAC104	Pop 1	C. laevigata	L1	1	Pisum	0.178	0.266	1.49438	3,59	3,94	2,82	2x	3x	2x	1+1+(2+1)	meiosis	fertilization	fertilization	sexual
HMAC104	Pop 1	C. laevigata	L1	2	Pisum	0.187	0.279	1.49198	3,07	2,33	1,25	2x	3x	2x	1+1+(2+1)	meiosis	fertilization	fertilization	sexual
HMAC104	Pop 1	C. laevigata	L1	3	Pisum	0.186	0.28	1.50538	2,78	2,41	1,19	2x	3x	2x	1+1+(2+1)	meiosis	fertilization	fertilization	sexual
HMAC104	Pop 1	C. laevigata	L1	4	Pisum	0.187	0.283	1.51337	3,34	2,99	2,87	2x	3x	2x	1+1+(2+1)	meiosis	fertilization	fertilization	sexual
HMAC104	Pop 1	C. laevigata	L1	5	Pisum	0.176	0.273	1.55114	3,54	2,98	2,83	2x	3x	2x	1+1+(2+1)	meiosis	fertilization	fertilization	sexual
HMAC105	Pop 1	C. rhipidophylla	R3	1	Pisum	0.274	0.73	2.66423	2,93	2,80	1,99	3x	8x	3x	3+(6+1-4)	apomeiosis	parthenogenesis	fertilization	apomixis
HMAC105	Pop 1	C. rhipidophylla	R3	2	Pisum	0.28	0.737	2.63214	3,66	2,96	2,67	3x	8x	3x	3+(6+1-4)	apomeiosis	parthenogenesis	fertilization	apomixis
HMAC105	Pop 1	C. rhipidophylla	R3	3	Pisum	0.277	0.746	2.69314	2,99	1,55	1,43	3x	8x	3x	3+(6+1-4)	apomeiosis	parthenogenesis	fertilization	apomixis
HMAC105	Pop 1	C. rhipidophylla	R3	4	Pisum	0.282	0.755	2.6773	3,14	2,95	2,70	3x	8x	3x	3+(6+1-4)	apomeiosis	parthenogenesis	fertilization	apomixis
HMAC105	Pop 1	C. rhipidophylla	R3	5	Pisum	0.279	0.78	2.7957	2,24	1,40	1,03	3x	8x	3x	3+(6+1-4)	apomeiosis	parthenogenesis	fertilization	apomixis
HMAC106	Pop 1	C. rhipidophylla	R3	-	-	-	-	-	-	-	-	-	-	3x	-	-	-	-	-
HMAC107	Pop 1	C. × media	MED	-	-	-	-	-	-	-	-	-	-	2x	-	-	-	-	-
HMED101	Pop 1	C. × media	MED	1	Carex	1.314	1.973	1.50152	3,64	3,33	4,83	2x	3x	2x	1+1+(2+1)	meiosis	fertilization	fertilization	sexual
HMED101	Pop 1	C. × media	MED	2	Carex	1.322	1.997	1.51059	2,70	2,32	3,41	2x	3x	2x	1+1+(2+1)	meiosis	fertilization	fertilization	sexual
HMED101	Pop 1	C. × media	MED	3	Carex	1.337	1.998	1.49439	2,47	1,89	3,47	2x	3x	2x	1+1+(2+1)	meiosis	fertilization	fertilization	sexual
HMED101	Pop 1	C. × media	MED	4	Carex	1.334	2.016	1.51124	2,81	2,17	3,39	2x	3x	2x	1+1+(2+1)	meiosis	fertilization	fertilization	sexual
HMED101	Pop 1	C. × media	MED	5	Carex	1.346	2.018	1.49926	3,00	1,46	3,45	2x	3x	2x	1+1+(2+1)	meiosis	fertilization	fertilization	sexual
HMED102	Pop 1	-	-	-	-	-	-	-	-	-	-	-	-	2x	-	-	-	-	-
HMED103	Pop 1	C. × media	MED	-	-	-	-	-	-	-	-	-	-	2x	-	-	-	-	-
HS101	Pop 1	C. rhipidophylla	R3	-	-	-	-	-	-	-	-	-	-	3x	-	-	-	-	-
HS102	Pop 1	C. rhipidophylla	R3	-	-	-	-	-	-	-	-	-	-	3x	-	-	-	-	-
L101	Pop 1	-	-	-	-	-	-	-	-	-	-	-	-	-	-	-	-	-	-
L102	Pop 1	-	-	1	Pisum	0.188	0.283	1.50532	2,79	3,12	1,29	2x	3x	2x	1+1+(2+1)	meiosis	fertilization	fertilization	sexual
L102	Pop 1	-	-	2	Pisum	0.185	0.278	1.5027	3,14	2,68	1,86	2x	3x	2x	1+1+(2+1)	meiosis	fertilization	fertilization	sexual
L102	Pop 1	-	-	3	Pisum	0.176	0.265	1.50568	3,69	3,16	2,26	2x	3x	2x	1+1+(2+1)	meiosis	fertilization	fertilization	sexual
L102	Pop 1	-	-	4	Pisum	0.185	0.28	1.51351	3,87	3,25	3,31	2x	3x	2x	1+1+(2+1)	meiosis	fertilization	fertilization	sexual
L102	Pop 1	-	-	5	Pisum	0.179	0.267	1.49162	3,57	3,98	2,37	2x	3x	2x	1+1+(2+1)	meiosis	fertilization	fertilization	sexual
L103	Pop 1	C. laevigata	L1	1	Pisum	0.186	0.281	1.51075	3,69	3,28	3,96	2x	3x	2x	1+1+(2+1)	meiosis	fertilization	fertilization	sexual
L103	Pop 1	C. laevigata	L1	2	Pisum	0.184	0.277	1.50543	3,66	2,84	1,54	2x	3x	2x	1+1+(2+1)	meiosis	fertilization	fertilization	sexual
L103	Pop 1	C. laevigata	L1	3	Pisum	0.185	0.28	1.51351	3,20	3,55	2,78	2x	3x	2x	1+1+(2+1)	meiosis	fertilization	fertilization	sexual
L103	Pop 1	C. laevigata	L1	4	Pisum	0.187	0.28	1.49733	2,44	1,92	1,64	2x	3x	2x	1+1+(2+1)	meiosis	fertilization	fertilization	sexual
L103	Pop 1	C. laevigata	L1	5	Pisum	0.191	0.284	1.48691	3,15	3,08	1,40	2x	3x	2x	1+1+(2+1)	meiosis	fertilization	fertilization	sexual
L104	Pop 1	C. laevigata	L1	1	Pisum	0.184	0.28	1.52174	2,71	2,40	1,34	2x	3x	2x	1+1+(2+1)	meiosis	fertilization	fertilization	sexual
L104	Pop 1	C. laevigata	L1	2	Pisum	0.184	0.28	1.52174	3,01	2,08	2,16	2x	3x	2x	1+1+(2+1)	meiosis	fertilization	fertilization	sexual
L104	Pop 1	C. laevigata	L1	3	Pisum	0.19	0.284	1.49474	2,63	2,38	1,20	2x	3x	2x	1+1+(2+1)	meiosis	fertilization	fertilization	sexual
L104	Pop 1	C. laevigata	L1	4	Pisum	0.189	0.282	1.49206	2,84	2,03	1,74	2x	3x	2x	1+1+(2+1)	meiosis	fertilization	fertilization	sexual
L104	Pop 1	C. laevigata	L1	5	Pisum	0.187	0.285	1.52406	3,38	2,42	1,80	2x	3x	2x	1+1+(2+1)	meiosis	fertilization	fertilization	sexual
L105	Pop 1	C. laevigata	L1	1	Pisum	0.188	0.284	1.51064	3,34	2,79	3,06	2x	3x	2x	1+1+(2+1)	meiosis	fertilization	fertilization	sexual
L105	Pop 1	C. laevigata	L1	2	Pisum	0.176	0.265	1.50568	3,63	3,40	5,85	2x	3x	2x	1+1+(2+1)	meiosis	fertilization	fertilization	sexual
L106	Pop 1	C. × media	MED	1	Pisum	0.189	0.286	1.51323	2,77	2,40	1,08	2x	3x	2x	1+1+(2+1)	meiosis	fertilization	fertilization	sexual
L106	Pop 1	C. × media	MED	2	Pisum	0.187	0.285	1.52406	2,94	2,86	1,59	2x	3x	2x	1+1+(2+1)	meiosis	fertilization	fertilization	sexual
L106	Pop 1	C. × media	MED	3	Pisum	0.188	0.283	1.50532	3,35	3,29	2,66	2x	3x	2x	1+1+(2+1)	meiosis	fertilization	fertilization	sexual
L106	Pop 1	C. × media	MED	4	Pisum	0.18	0.275	1.52778	3,68	3,54	3,60	2x	3x	2x	1+1+(2+1)	meiosis	fertilization	fertilization	sexual
L106	Pop 1	C. × media	MED	5	Pisum	0.188	0.283	1.50532	3,44	3,75	3,71	2x	3x	2x	1+1+(2+1)	meiosis	fertilization	fertilization	sexual
L107	Pop 1	C. laevigata	L1	1	Pisum	0.184	0.277	1.50543	3,08	2,49	2,78	2x	3x	2x	1+1+(2+1)	meiosis	fertilization	fertilization	sexual
L107	Pop 1	C. laevigata	L1	2	Pisum	0.184	0.275	1.49457	2,88	2,17	0,79	2x	3x	2x	1+1+(2+1)	meiosis	fertilization	fertilization	sexual
L107	Pop 1	C. laevigata	L1	3	Pisum	0.182	0.272	1.49451	2,63	2,64	1,24	2x	3x	2x	1+1+(2+1)	meiosis	fertilization	fertilization	sexual
L107	Pop 1	C. laevigata	L1	4	Pisum	0.185	0.279	1.50811	2,82	2,77	1,26	2x	3x	2x	1+1+(2+1)	meiosis	fertilization	fertilization	sexual
L107	Pop 1	C. laevigata	L1	5	Pisum	0.184	0.285	1.54891	3,50	3,11	1,02	2x	3x	2x	1+1+(2+1)	meiosis	fertilization	fertilization	sexual
L108	Pop 1	C. laevigata	L1	1	Pisum	0.182	0.277	1.52198	3,56	2,94	1,55	2x	3x	2x	1+1+(2+1)	meiosis	fertilization	fertilization	sexual
L108	Pop 1	C. laevigata	L1	2	Pisum	0.185	0.278	1.5027	3,13	2,28	1,19	2x	3x	2x	1+1+(2+1)	meiosis	fertilization	fertilization	sexual
L108	Pop 1	C. laevigata	L1	3	Pisum	0.186	0.284	1.52688	3,49	2,55	1,51	2x	3x	2x	1+1+(2+1)	meiosis	fertilization	fertilization	sexual
L108	Pop 1	C. laevigata	L1	4	Pisum	0.176	0.266	1.51136	3,74	3,10	1,94	2x	3x	2x	1+1+(2+1)	meiosis	fertilization	fertilization	sexual
L108	Pop 1	C. laevigata	L1	5	Pisum	0.184	0.275	1.49457	3,22	2,79	1,93	2x	3x	2x	1+1+(2+1)	meiosis	fertilization	fertilization	sexual
L109	Pop 1	C. laevigata	L1	1	Pisum	0.188	0.282	1.5	3,16	3,26	3,02	2x	3x	2x	1+1+(2+1)	meiosis	fertilization	fertilization	sexual
L109	Pop 1	C. laevigata	L1	2	Pisum	0.185	0.277	1.4973	3,95	3,21	1,79	2x	3x	2x	1+1+(2+1)	meiosis	fertilization	fertilization	sexual
L109	Pop 1	C. laevigata	L1	3	Pisum	0.276	0.374	1.35507	3,22	3,31	2,69	3x	4x	2x	1+2+(2+2)	meiosis	fertilization	fertilization	sexual
L109	Pop 1	C. laevigata	L1	4	Pisum	0.186	0.282	1.51613	3,35	3,53	3,36	2x	3x	2x	1+1+(2+1)	meiosis	fertilization	fertilization	sexual
L109	Pop 1	C. laevigata	L1	5	Pisum	0.184	0.28	1.52174	3,94	3,39	1,66	2x	3x	2x	1+1+(2+1)	meiosis	fertilization	fertilization	sexual
L110	Pop 1	C. laevigata	L1	1	Pisum	0.19	0.288	1.51579	2,73	2,19	1,34	2x	3x	2x	1+1+(2+1)	meiosis	fertilization	fertilization	sexual
L110	Pop 1	C. laevigata	L1	2	Pisum	0.188	0.282	1.5	3,74	2,91	3,37	2x	3x	2x	1+1+(2+1)	meiosis	fertilization	fertilization	sexual
L110	Pop 1	C. laevigata	L1	3	Pisum	0.187	0.283	1.51337	4,01	2,88	3,15	2x	3x	2x	1+1+(2+1)	meiosis	fertilization	fertilization	sexual
L110	Pop 1	C. laevigata	L1	4	Pisum	0.18	0.281	1.56111	3,52	3,84	3,06	2x	3x	2x	1+1+(2+1)	meiosis	fertilization	fertilization	sexual
L110	Pop 1	C. laevigata	L1	5	Pisum	0.187	0.279	1.49198	3,10	3,32	1,67	2x	3x	2x	1+1+(2+1)	meiosis	fertilization	fertilization	sexual
M101	Pop 1	-	-	-	-	-	-	-	-	-	-	-	-	2x	-	-	-	-	-
R101	Pop 1	C. rhipidophylla	R3	1	Pisum	0.279	0.739	2.64875	2,66	1,79	1,43	3x	8x	3x	3+(6+1-4)	apomeiosis	parthenogenesis	fertilization	apomixis
R101	Pop 1	C. rhipidophylla	R3	2	Pisum	0.279	0.745	2.67025	2,26	1,83	1,52	3x	8x	3x	3+(6+1-4)	apomeiosis	parthenogenesis	fertilization	apomixis
R101	Pop 1	C. rhipidophylla	R3	3	Pisum	0.28	0.746	2.66429	2,38	1,80	1,32	3x	8x	3x	3+(6+1-4)	apomeiosis	parthenogenesis	fertilization	apomixis
R101	Pop 1	C. rhipidophylla	R3	4	Pisum	0.278	0.747	2.68705	2,31	1,32	1,50	3x	8x	3x	3+(6+1-4)	apomeiosis	parthenogenesis	fertilization	apomixis
R101	Pop 1	C. rhipidophylla	R3	5	Pisum	0.282	0.752	2.66667	2,50	2,71	2,17	3x	8x	3x	3+(6+1-4)	apomeiosis	parthenogenesis	fertilization	apomixis
R102	Pop 1	C. rhipidophylla	R3	1	Pisum	0.281	0.746	2.6548	2,94	1,52	1,22	3x	8x	3x	3+(6+1-4)	apomeiosis	parthenogenesis	fertilization	apomixis
R102	Pop 1	C. rhipidophylla	R3	2	Pisum	0.281	0.747	2.65836	2,57	1,73	1,60	3x	8x	3x	3+(6+1-4)	apomeiosis	parthenogenesis	fertilization	apomixis
R102	Pop 1	C. rhipidophylla	R3	3	Pisum	0.282	0.751	2.66312	2,90	2,34	1,73	3x	8x	3x	3+(6+1-4)	apomeiosis	parthenogenesis	fertilization	apomixis
R102	Pop 1	C. rhipidophylla	R3	4	Pisum	0.282	0.764	2.70922	2,61	1,82	1,42	3x	8x	3x	3+(6+1-4)	apomeiosis	parthenogenesis	fertilization	apomixis
R102	Pop 1	C. rhipidophylla	R3	5	Pisum	0.371	0.753	2.02965	2,59	2,16	1,91	4x	8x	3x	4+(8)	ambiguous	ambiguous	ambiguous	ambiguous
R103	Pop 1	C. rhipidophylla	R3	-	-	-	-	-	-	-	-	-	-	3x	-	-	-	-	-
R104	Pop 1	C. rhipidophylla	R3	1	Pisum	0.28	0.752	2.68571	2,28	1,71	1,26	3x	8x	3x	3+(6+1-4)	apomeiosis	parthenogenesis	fertilization	apomixis
R104	Pop 1	C. rhipidophylla	R3	2	Pisum	0.281	0.746	2.6548	1,98	1,92	1,67	3x	8x	3x	3+(6+1-4)	apomeiosis	parthenogenesis	fertilization	apomixis
R105	Pop 1	C. rhipidophylla	R3	-	-	-	-	-	-	-	-	-	-	3x	-	-	-	-	-
R106	Pop 1	C. rhipidophylla	R3	1	Pisum	0.279	0.737	2.64158	2,42	1,88	1,34	3x	8x	3x	3+(6+1-4)	apomeiosis	parthenogenesis	fertilization	apomixis
R106	Pop 1	C. rhipidophylla	R3	2	Pisum	0.279	0.742	2.6595	2,19	1,38	1,34	3x	8x	3x	3+(6+1-4)	apomeiosis	parthenogenesis	fertilization	apomixis
R106	Pop 1	C. rhipidophylla	R3	3	Pisum	0.277	0.743	2.68231	2,33	1,81	1,20	3x	8x	3x	3+(6+1-4)	apomeiosis	parthenogenesis	fertilization	apomixis
R106	Pop 1	C. rhipidophylla	R3	4	Pisum	0.281	0.759	2.70107	2,22	1,77	1,22	3x	8x	3x	3+(6+1-4)	apomeiosis	parthenogenesis	fertilization	apomixis
R106	Pop 1	C. rhipidophylla	R3	5	Pisum	0.368	0.65	1.7663	2,10	1,73	1,22	4x	7x	3x	3+1+(6+1)	apomeiosis	fertilization	fertilization	sexual
R107	Pop 1	C. rhipidophylla	R3	1	Pisum	0.279	0.747	2.67742	2,34	1,65	1,02	3x	8x	3x	3+(6+1-4)	apomeiosis	parthenogenesis	fertilization	apomixis
R107	Pop 1	C. rhipidophylla	R3	2	Pisum	0.283	0.761	2.68905	3,69	2,86	1,45	3x	8x	3x	3+(6+1-4)	apomeiosis	parthenogenesis	fertilization	apomixis
R107	Pop 1	C. rhipidophylla	R3	3	Pisum	0.37	0.651	1.75946	2,28	1,94	1,20	4x	7x	3x	3+1+(6+1)	apomeiosis	fertilization	fertilization	sexual
R107	Pop 1	C. rhipidophylla	R3	4	Pisum	0.371	0.652	1.75741	2,17	2,13	1,24	4x	7x	3x	3+1+(6+1)	apomeiosis	fertilization	fertilization	sexual
R107	Pop 1	C. rhipidophylla	R3	5	Pisum	0.373	0.656	1.75871	2,32	2,13	1,50	4x	7x	3x	3+1+(6+1)	apomeiosis	fertilization	fertilization	sexual
R108	Pop 1	-	-	-	-	-	-	-	-	-	-	-	-	-	-	-	-	-	-
R109	Pop 1	C. rhipidophylla	R3	1	Pisum	0.279	0.739	2.64875	2,40	2,32	1,16	3x	8x	3x	3+(6+1-4)	apomeiosis	parthenogenesis	fertilization	apomixis
R109	Pop 1	C. rhipidophylla	R3	2	Pisum	0.278	0.745	2.67986	2,26	2,03	1,21	3x	8x	3x	3+(6+1-4)	apomeiosis	parthenogenesis	fertilization	apomixis
R109	Pop 1	C. rhipidophylla	R3	3	Pisum	0.28	0.753	2.68929	2,74	1,90	1,52	3x	8x	3x	3+(6+1-4)	apomeiosis	parthenogenesis	fertilization	apomixis
R109	Pop 1	C. rhipidophylla	R3	4	Pisum	0.283	0.759	2.68198	3,32	2,28	1,92	3x	8x	3x	3+(6+1-4)	apomeiosis	parthenogenesis	fertilization	apomixis
R109	Pop 1	C. rhipidophylla	R3	5	Pisum	0.28	0.747	2.66786	2,76	1,78	1,41	3x	8x	3x	3+(6+1-4)	apomeiosis	parthenogenesis	fertilization	apomixis
R110	Pop 1	C. rhipidophylla	R3	1	Pisum	0.279	0.742	2.6595	2,79	1,63	1,63	3x	8x	-	-	-	-	-	-
R110	Pop 1	C. rhipidophylla	R3	2	Pisum	0.281	0.747	2.65836	2,87	1,87	1,51	3x	8x	-	-	-	-	-	-
R110	Pop 1	C. rhipidophylla	R3	3	Pisum	0.283	0.757	2.67491	3,11	2,22	1,46	3x	8x	-	-	-	-	-	-
R110	Pop 1	C. rhipidophylla	R3	4	Pisum	0.278	0.747	2.68705	2,33	1,75	1,24	3x	8x	-	-	-	-	-	-
R110	Pop 1	C. rhipidophylla	R3	5	Pisum	0.279	0.744	2.66667	2,66	1,35	1,21	3x	8x	-	-	-	-	-	-
HMAC201	Pop 2	C. × macrocarpa	MAC	-	-	-	-	-	-	-	-	-	-	4x	-	-	-	-	-
HMAC202	Pop 2	C. × macrocarpa	MAC	1	Carex	2.008	5.375	2.67679	2,63	3,19	3,47	3x	8x	3x	3+(6+1-4)	apomeiosis	parthenogenesis	fertilization	apomixis
HMED201	Pop 2	-	-	-	-	-	-	-	-	-	-	-	-	-	-	-	-	-	-
HMED202	Pop 2	C. × media	MED	1	Carex	1.327	2.001	1.50791	2,52	2,37	3,68	2x	3x	2x	1+1+(2+1)	meiosis	fertilization	fertilization	sexual
HMED202	Pop 2	C. × media	MED	2	Carex	1.341	2.03	1.5138	2,98	2,19	3,67	2x	3x	2x	1+1+(2+1)	meiosis	fertilization	fertilization	sexual
HMED202	Pop 2	C. × media	MED	3	Carex	1.342	1.981	1.47615	2,70	1,72	3,41	2x	3x	2x	1+1+(2+1)	meiosis	fertilization	fertilization	sexual
HMED202	Pop 2	C. × media	MED	4	Carex	1.321	2.005	1.51779	3,01	3,25	3,80	2x	3x	2x	1+1+(2+1)	meiosis	fertilization	fertilization	sexual
HMED202	Pop 2	C. × media	MED	5	Carex	1.331	1.978	1.4861	3,32	2,09	3,61	2x	3x	2x	1+1+(2+1)	meiosis	fertilization	fertilization	sexual
HMED203	Pop 2	C. × media	MED	-	-	-	-	-	-	-	-	-	-	2x	-	-	-	-	-
HMED204	Pop 2	C. × media	MED	1	Carex	1.32	1.984	1.50303	2,75	2,44	3,36	2x	3x	2x	1+1+(2+1)	meiosis	fertilization	fertilization	sexual
HMED204	Pop 2	C. × media	MED	2	Carex	1.349	2.026	1.50185	3,23	2,32	3,90	2x	3x	2x	1+1+(2+1)	meiosis	fertilization	fertilization	sexual
HMED204	Pop 2	C. × media	MED	3	Carex	1.345	2.008	1.49294	2,88	1,85	3,42	2x	3x	2x	1+1+(2+1)	meiosis	fertilization	fertilization	sexual
HMED204	Pop 2	C. × media	MED	4	Carex	1.34	2	1.49254	2,96	2,14	3,80	2x	3x	2x	1+1+(2+1)	meiosis	fertilization	fertilization	sexual
HMED204	Pop 2	C. × media	MED	5	Carex	1.367	-	-	3,02	-	3,44	2x	-	2x	-	-	-	-	-
HMED205	Pop 2	C. laevigata	L1	1	Pisum	0.185	0.276	1.49189	3,72	2,79	1,28	2x	3x	2x	1+1+(2+1)	meiosis	fertilization	fertilization	sexual
HMED205	Pop 2	C. laevigata	L1	2	Pisum	0.191	0.287	1.50262	3,80	3,43	1,99	2x	3x	2x	1+1+(2+1)	meiosis	fertilization	fertilization	sexual
HMED206	Pop 2	C. × media	MED	1	Pisum	0.191	0.283	1.48168	3,60	4,19	2,89	2x	3x	2x	1+1+(2+1)	meiosis	fertilization	fertilization	sexual
HMED206	Pop 2	C. × media	MED	2	Pisum	0.191	0.286	1.49738	3,05	2,09	1,38	2x	3x	2x	1+1+(2+1)	meiosis	fertilization	fertilization	sexual
HMED206	Pop 2	C. × media	MED	3	Pisum	0.192	0.29	1.51042	3,94	3,70	2,02	2x	3x	2x	1+1+(2+1)	meiosis	fertilization	fertilization	sexual
HMED207	Pop 2	C. × media	MED	1	Pisum	0.194	0.292	1.50515	3,88	3,89	1,85	2x	3x	2x	1+1+(2+1)	meiosis	fertilization	fertilization	sexual
HMED207	Pop 2	C. × media	MED	2	Pisum	0.198	0.295	1.4899	4,11	3,47	1,85	2x	3x	2x	1+1+(2+1)	meiosis	fertilization	fertilization	sexual
HMED207	Pop 2	C. × media	MED	3	Pisum	0.286	0.384	1.34266	3,24	2,99	2,35	3x	4x	2x	1+2+(2+2)	meiosis	fertilization	fertilization	sexual
HMED208	Pop 2	C. × media	MED	1	Carex	3.558	7.016	1.97189	1,67	1,67	4,02	5x	10x-11x	2x	5+(≥10)	ambiguous	ambiguous	ambiguous	ambiguous
HMED209	Pop 2	C. laevigata	L1	-	-	-	-	-	-	-	-	-	-	2x	-	-	-	-	-
HMED210	Pop 2	C. monogyna	M	1	Pisum	0.184	0.277	1.50543	3,39	2,82	1,33	2x	3x	2x	1+1+(2+1)	meiosis	fertilization	fertilization	sexual
HMED210	Pop 2	C. monogyna	M	2	Pisum	0.185	0.278	1.5027	3,23	2,77	1,17	2x	3x	2x	1+1+(2+1)	meiosis	fertilization	fertilization	sexual
HMED210	Pop 2	C. monogyna	M	3	Pisum	0.189	0.289	1.5291	2,78	2,70	1,42	2x	3x	2x	1+1+(2+1)	meiosis	fertilization	fertilization	sexual
L201	Pop 2	C. laevigata	L1	1	Pisum	0.184	0.274	1.48913	3,56	3,19	1,62	2x	3x	2x	1+1+(2+1)	meiosis	fertilization	fertilization	sexual
L201	Pop 2	C. laevigata	L1	2	Pisum	0.185	0.275	1.48649	3,78	3,42	1,78	2x	3x	2x	1+1+(2+1)	meiosis	fertilization	fertilization	sexual
L202	Pop 2	C. laevigata	L1	1	Carex	1.321	2.008	1.52006	3,41	2,61	4,07	2x	3x	2x	1+1+(2+1)	meiosis	fertilization	fertilization	sexual
L202	Pop 2	C. laevigata	L1	2	Pisum	0.185	0.283	1.52973	3,06	2,54	0,90	2x	3x	2x	1+1+(2+1)	meiosis	fertilization	fertilization	sexual
L202	Pop 2	C. laevigata	L1	3	Carex	1.349	2.001	1.48332	3,32	2,89	3,91	2x	3x	2x	1+1+(2+1)	meiosis	fertilization	fertilization	sexual
L202	Pop 2	C. laevigata	L1	4	Carex	1.325	2.026	1.52906	3,17	1,85	3,99	2x	3x	2x	1+1+(2+1)	meiosis	fertilization	fertilization	sexual
L202	Pop 2	C. laevigata	L1	5	Carex	1.353	2.053	1.51737	3,51	3,74	3,81	2x	3x	2x	1+1+(2+1)	meiosis	fertilization	fertilization	sexual
L203	Pop 2	C. laevigata	L1	1	Pisum	0.183	0.275	1.50273	3,46	2,39	1,26	2x	3x	2x	1+1+(2+1)	meiosis	fertilization	fertilization	sexual
L203	Pop 2	C. laevigata	L1	2	Pisum	0.186	0.28	1.50538	3,23	2,92	1,21	2x	3x	2x	1+1+(2+1)	meiosis	fertilization	fertilization	sexual
L204	Pop 2	C. laevigata	L	1	Pisum	0.183	0.274	1.49727	3,85	3,64	1,46	2x	3x	2x	1+1+(2+1)	meiosis	fertilization	fertilization	sexual
L204	Pop 2	C. laevigata	L	2	Pisum	0.192	0.289	1.50521	3,93	4,05	2,26	2x	3x	2x	1+1+(2+1)	meiosis	fertilization	fertilization	sexual
L204	Pop 2	C. laevigata	L	3	Pisum	0.181	0.269	1.48619	3,31	2,08	0,79	2x	3x	2x	1+1+(2+1)	meiosis	fertilization	fertilization	sexual
L204	Pop 2	C. laevigata	L	4	Pisum	0.186	0.281	1.51075	3,22	2,66	1,26	2x	3x	2x	1+1+(2+1)	meiosis	fertilization	fertilization	sexual
L204	Pop 2	C. laevigata	L	5	Pisum	0.189	0.286	1.51323	3,91	3,60	1,72	2x	3x	2x	1+1+(2+1)	meiosis	fertilization	fertilization	sexual
L205	Pop 2	C. laevigata	L	1	Pisum	0.185	0.277	1.4973	4,07	3,01	1,94	2x	3x	2x	1+1+(2+1)	meiosis	fertilization	fertilization	sexual
L205	Pop 2	C. laevigata	L	2	Pisum	0.186	0.277	1.48925	3,33	2,16	1,29	2x	3x	2x	1+1+(2+1)	meiosis	fertilization	fertilization	sexual
L205	Pop 2	C. laevigata	L	3	Pisum	0.185	0.279	1.50811	3,06	2,61	1,08	2x	3x	2x	1+1+(2+1)	meiosis	fertilization	fertilization	sexual
L205	Pop 2	C. laevigata	L	4	Pisum	0.183	0.274	1.49727	3,74	3,06	1,57	2x	3x	2x	1+1+(2+1)	meiosis	fertilization	fertilization	sexual
L205	Pop 2	C. laevigata	L	5	Pisum	0.185	0.277	1.4973	3,37	2,64	1,70	2x	3x	2x	1+1+(2+1)	meiosis	fertilization	fertilization	sexual
L206	Pop 2	C. laevigata	L1	1	Pisum	0.185	0.279	1.50811	3,76	3,13	1,38	2x	3x	2x	1+1+(2+1)	meiosis	fertilization	fertilization	sexual
L206	Pop 2	C. laevigata	L1	2	Pisum	0.182	0.272	1.49451	3,99	2,70	1,05	2x	3x	2x	1+1+(2+1)	meiosis	fertilization	fertilization	sexual
L206	Pop 2	C. laevigata	L1	3	Pisum	0.183	0.273	1.4918	3,84	3,48	2,20	2x	3x	2x	1+1+(2+1)	meiosis	fertilization	fertilization	sexual
L206	Pop 2	C. laevigata	L1	4	Pisum	0.191	0.287	1.50262	3,17	2,36	1,41	2x	3x	2x	1+1+(2+1)	meiosis	fertilization	fertilization	sexual
L206	Pop 2	C. laevigata	L1	5	Pisum	0.188	0.283	1.50532	3,88	3,17	2,12	2x	3x	2x	1+1+(2+1)	meiosis	fertilization	fertilization	sexual
L207	Pop 2	C. laevigata	L1	1	Pisum	0.181	0.271	1.49724	3,85	3,11	1,46	2x	3x	2x	1+1+(2+1)	meiosis	fertilization	fertilization	sexual
L207	Pop 2	C. laevigata	L1	2	Pisum	0.189	0.285	1.50794	3,76	3,36	1,73	2x	3x	2x	1+1+(2+1)	meiosis	fertilization	fertilization	sexual
L207	Pop 2	C. laevigata	L1	3	Pisum	0.189	0.283	1.49735	3,40	2,55	1,68	2x	3x	2x	1+1+(2+1)	meiosis	fertilization	fertilization	sexual
L207	Pop 2	C. laevigata	L1	4	Pisum	0.189	0.285	1.50794	3,27	2,97	1,11	2x	3x	2x	1+1+(2+1)	meiosis	fertilization	fertilization	sexual
L207	Pop 2	C. laevigata	L1	5	Pisum	0.184	0.277	1.50543	3,80	3,16	1,15	2x	3x	2x	1+1+(2+1)	meiosis	fertilization	fertilization	sexual
L208	Pop 2	C. laevigata	L1	1	Pisum	0.185	0.278	1.5027	3,67	3,37	1,66	2x	3x	2x	1+1+(2+1)	meiosis	fertilization	fertilization	sexual
L209	Pop 2	C. laevigata	L1	1	Pisum	0.182	0.273	1.5	3,66	3,78	1,60	2x	3x	2x	1+1+(2+1)	meiosis	fertilization	fertilization	sexual
L209	Pop 2	C. laevigata	L1	2	Pisum	0.186	0.277	1.48925	3,39	2,95	1,41	2x	3x	2x	1+1+(2+1)	meiosis	fertilization	fertilization	sexual
L209	Pop 2	C. laevigata	L1	3	Pisum	0.189	0.279	1.47619	2,84	2,77	1,47	2x	3x	2x	1+1+(2+1)	meiosis	fertilization	fertilization	sexual
L209	Pop 2	C. laevigata	L1	4	Pisum	0.191	0.291	1.52356	4,35	3,87	2,17	2x	3x	2x	1+1+(2+1)	meiosis	fertilization	fertilization	sexual
L209	Pop 2	C. laevigata	L1	5	Pisum	0.185	0.276	1.49189	3,40	2,35	1,40	2x	3x	2x	1+1+(2+1)	meiosis	fertilization	fertilization	sexual
L210	Pop 2	C. laevigata	L1	1	Pisum	0.188	0.283	1.50532	2,87	2,88	1,09	2x	3x	2x	1+1+(2+1)	meiosis	fertilization	fertilization	sexual
L210	Pop 2	C. laevigata	L1	2	Pisum	0.192	0.291	1.51562	3,72	4,19	2,07	2x	3x	2x	1+1+(2+1)	meiosis	fertilization	fertilization	sexual
L210	Pop 2	C. laevigata	L1	3	Pisum	0.188	0.282	1.5	2,73	2,45	1,37	2x	3x	2x	1+1+(2+1)	meiosis	fertilization	fertilization	sexual
L210	Pop 2	C. laevigata	L1	4	Pisum	0.19	0.289	1.52105	3,04	2,58	1,26	2x	3x	2x	1+1+(2+1)	meiosis	fertilization	fertilization	sexual
L210	Pop 2	C. laevigata	L1	5	Pisum	0.191	0.289	1.51309	3,03	2,71	1,38	2x	3x	2x	1+1+(2+1)	meiosis	fertilization	fertilization	sexual
M201	Pop 2	-	-	1	Pisum	0.187	0.282	1.50802	3,68	3,75	2,13	2x	3x	2x	1+1+(2+1)	meiosis	fertilization	fertilization	sexual
M201	Pop 2	-	-	2	Pisum	0.192	0.29	1.51042	3,20	2,84	1,16	2x	3x	2x	1+1+(2+1)	meiosis	fertilization	fertilization	sexual
M201	Pop 2	-	-	3	Pisum	0.186	0.282	1.51613	3,82	4,15	2,17	2x	3x	2x	1+1+(2+1)	meiosis	fertilization	fertilization	sexual
M201	Pop 2	-	-	4	Pisum	0.193	0.291	1.50777	3,49	2,77	1,48	2x	3x	2x	1+1+(2+1)	meiosis	fertilization	fertilization	sexual
M201	Pop 2	-	-	5	Pisum	0.188	0.282	1.5	3,89	3,18	1,94	2x	3x	2x	1+1+(2+1)	meiosis	fertilization	fertilization	sexual
M202	Pop 2	C. monogyna	M	1	Pisum	0.187	0.281	1.50267	3,02	2,52	0,81	2x	3x	2x	1+1+(2+1)	meiosis	fertilization	fertilization	sexual
M202	Pop 2	C. monogyna	M	2	Pisum	0.192	0.289	1.50521	4,28	3,50	1,87	2x	3x	2x	1+1+(2+1)	meiosis	fertilization	fertilization	sexual
M203	Pop 2	C. monogyna	M	1	Carex	1.371	2.06	1.50255	2,90	2,17	3,52	2x	3x	2x	1+1+(2+1)	meiosis	fertilization	fertilization	sexual
M204	Pop 2	C. × media	MED	1	Pisum	0.191	0.286	1.49738	3,30	2,60	1,40	2x	3x	2x	1+1+(2+1)	meiosis	fertilization	fertilization	sexual
M204	Pop 2	C. × media	MED	2	Pisum	0.271	0.365	1.34686	2,91	2,56	1,74	3x	4x	2x	1+2+(2+2)	meiosis	fertilization	fertilization	sexual
M205	Pop 2	C. monogyna	M	1	Pisum	0.191	0.287	1.50262	2,87	2,59	1,35	2x	3x	2x	1+1+(2+1)	meiosis	fertilization	fertilization	sexual
M206	Pop 2	C. monogyna	M	1	Pisum	0.186	0.279	1.5	2,99	2,87	1,48	2x	3x	2x	1+1+(2+1)	meiosis	fertilization	fertilization	sexual
M206	Pop 2	C. monogyna	M	2	Pisum	0.187	0.279	1.49198	3,42	2,54	1,15	2x	3x	2x	1+1+(2+1)	meiosis	fertilization	fertilization	sexual
M207	Pop 2	C. × media	MED	1	Pisum	0.188	0.281	1.49468	4,38	3,90	2,37	2x	3x	2x	1+1+(2+1)	meiosis	fertilization	fertilization	sexual
M207	Pop 2	C. × media	MED	2	Pisum	0.187	0.282	1.50802	3,42	2,93	2,43	2x	3x	2x	1+1+(2+1)	meiosis	fertilization	fertilization	sexual
M207	Pop 2	C. × media	MED	3	Pisum	0.182	0.274	1.50549	3,96	3,32	1,90	2x	3x	2x	1+1+(2+1)	meiosis	fertilization	fertilization	sexual
M207	Pop 2	C. × media	MED	4	Pisum	0.183	0.278	1.51913	2,97	2,21	1,08	2x	3x	2x	1+1+(2+1)	meiosis	fertilization	fertilization	sexual
M207	Pop 2	C. × media	MED	5	Pisum	0.185	0.277	1.4973	3,80	3,09	1,79	2x	3x	2x	1+1+(2+1)	meiosis	fertilization	fertilization	sexual
M208	Pop 2	C. monogyna	M	1	Pisum	0.187	0.281	1.50267	4,88	4,15	2,08	2x	3x	2x	1+1+(2+1)	meiosis	fertilization	fertilization	sexual
M208	Pop 2	C. monogyna	M	2	Pisum	0.188	0.281	1.49468	3,77	3,02	1,65	2x	3x	2x	1+1+(2+1)	meiosis	fertilization	fertilization	sexual
M208	Pop 2	C. monogyna	M	3	Pisum	0.187	0.281	1.50267	3,87	3,63	1,76	2x	3x	2x	1+1+(2+1)	meiosis	fertilization	fertilization	sexual
M209	Pop 2	C. monogyna	M	1	Pisum	0.189	0.283	1.49735	4,05	3,30	2,15	2x	3x	2x	1+1+(2+1)	meiosis	fertilization	fertilization	sexual
M210	Pop 2	C. monogyna	M	1	Carex	1.366	2.045	1.49707	3,19	2,18	3,91	2x	3x	2x	1+1+(2+1)	meiosis	fertilization	fertilization	sexual
M210	Pop 2	C. monogyna	M	2	Carex	1.372	2.037	1.48469	3,31	2,31	3,78	2x	3x	2x	1+1+(2+1)	meiosis	fertilization	fertilization	sexual
M210	Pop 2	C. monogyna	M	3	Carex	1.339	2.023	1.51083	3,20	2,47	3,50	2x	3x	2x	1+1+(2+1)	meiosis	fertilization	fertilization	sexual
M210	Pop 2	C. monogyna	M	4	Carex	1.359	2.021	1.48712	3,16	2,62	3,78	2x	3x	2x	1+1+(2+1)	meiosis	fertilization	fertilization	sexual
HMED301	Pop 3	C. × media	MED	1	Carex	1.32	1.965	1.48864	3,50	2,15	2,56	2x	3x	2x	1+1+(2+1)	meiosis	fertilization	fertilization	sexual
HMED301	Pop 3	C. × media	MED	2	Carex	1.332	2.001	1.50225	3,04	2,62	3,05	2x	3x	2x	1+1+(2+1)	meiosis	fertilization	fertilization	sexual
HMED301	Pop 3	C. × media	MED	3	Carex	1.299	1.941	1.49423	3,67	2,62	3,79	2x	3x	2x	1+1+(2+1)	meiosis	fertilization	fertilization	sexual
HMED301	Pop 3	C. × media	MED	4	Carex	1.331	1.995	1.49887	2,75	2,03	2,71	2x	3x	2x	1+1+(2+1)	meiosis	fertilization	fertilization	sexual
HMED301	Pop 3	C. × media	MED	5	Carex	1.318	1.968	1.49317	2,85	2,01	3,18	2x	3x	2x	1+1+(2+1)	meiosis	fertilization	fertilization	sexual
L301	Pop 3	C. laevigata	L1	1	Carex	1.312	1.999	1.52363	4,15	3,61	4,33	2x	3x	2x	1+1+(2+1)	meiosis	fertilization	fertilization	sexual
L301	Pop 3	C. laevigata	L1	2	Carex	1.396	2.081	1.49069	3,05	2,40	8,39	2x	3x	2x	1+1+(2+1)	meiosis	fertilization	fertilization	sexual
L301	Pop 3	C. laevigata	L1	3	Carex	1.316	1.961	1.49012	2,96	2,22	3,83	2x	3x	2x	1+1+(2+1)	meiosis	fertilization	fertilization	sexual
L301	Pop 3	C. laevigata	L1	4	Carex	1.309	1.959	1.49656	3,44	3,44	3,56	2x	3x	2x	1+1+(2+1)	meiosis	fertilization	fertilization	sexual
L301	Pop 3	C. laevigata	L1	5	Carex	1.328	1.992	1.5	2,78	2,49	3,42	2x	3x	2x	1+1+(2+1)	meiosis	fertilization	fertilization	sexual
L302	Pop 3	C. laevigata	L1	1	Carex	1.308	1.97	1.50612	3,53	2,92	4,15	2x	3x	2x	1+1+(2+1)	meiosis	fertilization	fertilization	sexual
L302	Pop 3	C. laevigata	L1	2	Carex	1.324	1.986	1.5	3,01	2,02	3,51	2x	3x	2x	1+1+(2+1)	meiosis	fertilization	fertilization	sexual
L302	Pop 3	C. laevigata	L1	3	Carex	1.332	1.998	1.5	3,86	2,41	4,04	2x	3x	2x	1+1+(2+1)	meiosis	fertilization	fertilization	sexual
L302	Pop 3	C. laevigata	L1	4	Carex	1.325	2.004	1.51245	3,22	2,88	3,95	2x	3x	2x	1+1+(2+1)	meiosis	fertilization	fertilization	sexual
L302	Pop 3	C. laevigata	L1	5	Carex	1.322	1.993	1.50756	2,71	2,52	3,80	2x	3x	2x	1+1+(2+1)	meiosis	fertilization	fertilization	sexual
L303	Pop 3	C. laevigata	L1	1	Carex	1.293	1.952	1.50967	3,90	3,68	3,76	2x	3x	2x	1+1+(2+1)	meiosis	fertilization	fertilization	sexual
L303	Pop 3	C. laevigata	L1	2	Carex	1.274	1.911	1.5	4,28	3,32	3,63	2x	3x	2x	1+1+(2+1)	meiosis	fertilization	fertilization	sexual
L303	Pop 3	C. laevigata	L1	3	Carex	1.313	1.957	1.49048	6,36	3,66	4,66	2x	3x	2x	1+1+(2+1)	meiosis	fertilization	fertilization	sexual
L303	Pop 3	C. laevigata	L1	4	Carex	1.302	1.942	1.49155	3,85	2,63	4,23	2x	3x	2x	1+1+(2+1)	meiosis	fertilization	fertilization	sexual
L303	Pop 3	C. laevigata	L1	5	Carex	1.302	1.929	1.48157	3,59	3,67	5,79	2x	3x	2x	1+1+(2+1)	meiosis	fertilization	fertilization	sexual
L304	Pop 3	C. laevigata	L1	1	Carex	1.324	1.98	1.49547	2,60	1,82	3,29	2x	3x	2x	1+1+(2+1)	meiosis	fertilization	fertilization	sexual
L304	Pop 3	C. laevigata	L1	2	Carex	1.347	2.008	1.49072	3,71	2,78	2,96	2x	3x	2x	1+1+(2+1)	meiosis	fertilization	fertilization	sexual
L304	Pop 3	C. laevigata	L1	3	Carex	1.327	1.992	1.50113	2,31	2,17	3,90	2x	3x	2x	1+1+(2+1)	meiosis	fertilization	fertilization	sexual
L304	Pop 3	C. laevigata	L1	4	Carex	1.307	1.976	1.51186	2,39	2,29	3,05	2x	3x	2x	1+1+(2+1)	meiosis	fertilization	fertilization	sexual
L304	Pop 3	C. laevigata	L1	5	Carex	1.317	1.987	1.50873	2,28	1,62	3,38	2x	3x	2x	1+1+(2+1)	meiosis	fertilization	fertilization	sexual
L305	Pop 3	C. laevigata	L1	1	Carex	1.327	1.999	1.50641	2,76	2,29	3,55	2x	3x	2x	1+1+(2+1)	meiosis	fertilization	fertilization	sexual
L305	Pop 3	C. laevigata	L1	2	Carex	1.327	1.985	1.49586	3,02	2,06	3,68	2x	3x	2x	1+1+(2+1)	meiosis	fertilization	fertilization	sexual
L305	Pop 3	C. laevigata	L1	3	Carex	1.336	2	1.49701	2,73	1,81	2,90	2x	3x	2x	1+1+(2+1)	meiosis	fertilization	fertilization	sexual
L305	Pop 3	C. laevigata	L1	4	Carex	1.332	2.011	1.50976	3,14	2,68	4,29	2x	3x	2x	1+1+(2+1)	meiosis	fertilization	fertilization	sexual
L305	Pop 3	C. laevigata	L1	5	Carex	1.336	2.017	1.50973	2,52	2,25	3,83	2x	3x	2x	1+1+(2+1)	meiosis	fertilization	fertilization	sexual
L306	Pop 3	C. laevigata	L1	1	Carex	1.338	2.006	1.49925	2,65	1,96	2,87	2x	3x	2x	1+1+(2+1)	meiosis	fertilization	fertilization	sexual
L306	Pop 3	C. laevigata	L1	2	Carex	1.331	1.989	1.49437	2,77	1,85	3,53	2x	3x	2x	1+1+(2+1)	meiosis	fertilization	fertilization	sexual
L306	Pop 3	C. laevigata	L1	3	Carex	1.328	1.99	1.49849	2,78	1,80	3,56	2x	3x	2x	1+1+(2+1)	meiosis	fertilization	fertilization	sexual
L306	Pop 3	C. laevigata	L1	4	Carex	1.319	1.991	1.50948	3,31	2,49	3,64	2x	3x	2x	1+1+(2+1)	meiosis	fertilization	fertilization	sexual
L306	Pop 3	C. laevigata	L1	5	Carex	1.329	1.994	1.50038	2,58	1,92	3,54	2x	3x	2x	1+1+(2+1)	meiosis	fertilization	fertilization	sexual
L307	Pop 3	C. laevigata	L1	1	Carex	1.316	2.006	1.52432	2,55	2,32	2,94	2x	3x	2x	1+1+(2+1)	meiosis	fertilization	fertilization	sexual
L307	Pop 3	C. laevigata	L1	2	Carex	1.327	2.008	1.51319	2,57	2,09	3,41	2x	3x	2x	1+1+(2+1)	meiosis	fertilization	fertilization	sexual
L307	Pop 3	C. laevigata	L1	3	Carex	1.32	1.995	1.51136	2,80	1,89	3,73	2x	3x	2x	1+1+(2+1)	meiosis	fertilization	fertilization	sexual
L307	Pop 3	C. laevigata	L1	4	Carex	1.332	2.01	1.50901	2,79	1,71	3,49	2x	3x	2x	1+1+(2+1)	meiosis	fertilization	fertilization	sexual
L307	Pop 3	C. laevigata	L1	5	Carex	1.964	2.637	1.34267	2,07	1,69	3,86	3x	4x	2x	1+2+(2+2)	meiosis	fertilization	fertilization	sexual
L308	Pop 3	C. laevigata	L1	-	-	-	-	-	-	-	-	-	-	2x	-	-	-	-	-
L309	Pop 3	C. laevigata	L1	1	Carex	1.382	2.043	1.47829	3,26	4,33	3,46	2x	3x	2x	1+1+(2+1)	meiosis	fertilization	fertilization	sexual
L309	Pop 3	C. laevigata	L1	2	Carex	1.332	2.001	1.50225	3,04	2,62	3,05	2x	3x	2x	1+1+(2+1)	meiosis	fertilization	fertilization	sexual
L309	Pop 3	C. laevigata	L1	3	Carex	1.299	1.941	1.49423	3,67	2,62	3,79	2x	3x	2x	1+1+(2+1)	meiosis	fertilization	fertilization	sexual
L309	Pop 3	C. laevigata	L1	4	Carex	1.32	1.979	1.49924	2,75	2,03	3,05	2x	3x	2x	1+1+(2+1)	meiosis	fertilization	fertilization	sexual
L309	Pop 3	C. laevigata	L1	5	Carex	1.318	1.968	1.49317	2,85	2,01	3,18	2x	3x	2x	1+1+(2+1)	meiosis	fertilization	fertilization	sexual
L310	Pop 3	C. laevigata	L1	1	Carex	1.327	1.999	1.50641	2,76	2,29	3,55	2x	3x	2x	1+1+(2+1)	meiosis	fertilization	fertilization	sexual
L310	Pop 3	C. laevigata	L1	2	Carex	1.341	2.007	1.49664	2,93	2,15	3,55	2x	3x	2x	1+1+(2+1)	meiosis	fertilization	fertilization	sexual
L311	Pop 3	C. laevigata	L1	-	-	-	-	-	-	-	-	-	-	2x	-	-	-	-	-
L312	Pop 3	C. laevigata	L1	-	-	-	-	-	-	-	-	-	-	2x	-	-	-	-	-
M301	Pop 3	C. monogyna	M	-	-	-	-	-	-	-	-	-	-	2x	-	-	-	-	-
M302	Pop 3	C. monogyna	M	-	-	-	-	-	-	-	-	-	-	2x	-	-	-	-	-
M303	Pop 3	C. monogyna	M	-	-	-	-	-	-	-	-	-	-	2x	-	-	-	-	-
M304	Pop 3	C. monogyna	M	-	-	-	-	-	-	-	-	-	-	2x	-	-	-	-	-
M305	Pop 3	C. monogyna	M	-	-	-	-	-	-	-	-	-	-	2x	-	-	-	-	-
M306	Pop 3	C. monogyna	M	-	-	-	-	-	-	-	-	-	-	2x	-	-	-	-	-
M307	Pop 3	C. monogyna	M	-	-	-	-	-	-	-	-	-	-	2x	-	-	-	-	-
M308	Pop 3	C. monogyna	M	-	-	-	-	-	-	-	-	-	-	2x	-	-	-	-	-
M309	Pop 3	C. monogyna	M	-	-	-	-	-	-	-	-	-	-	2x	-	-	-	-	-
M310	Pop 3	C. monogyna	M	1	Carex	1.352	2.031	1.50222	2,79	1,76	3,61	2x	3x	2x	1+1+(2+1)	meiosis	fertilization	fertilization	sexual
M311	Pop 3	C. monogyna	M	1	Carex	1.334	2.017	1.51199	2,71	1,72	3,32	2x	3x	2x	1+1+(2+1)	meiosis	fertilization	fertilization	sexual
M311	Pop 3	C. monogyna	M	2	Carex	1.344	2.023	1.50521	2,51	2,08	3,86	2x	3x	2x	1+1+(2+1)	meiosis	fertilization	fertilization	sexual
M311	Pop 3	C. monogyna	M	3	Carex	1.351	2.037	1.50777	2,69	1,98	3,35	2x	3x	2x	1+1+(2+1)	meiosis	fertilization	fertilization	sexual
M311	Pop 3	C. monogyna	M	4	Carex	1.321	1.999	1.51325	2,82	1,74	3,69	2x	3x	2x	1+1+(2+1)	meiosis	fertilization	fertilization	sexual
M311	Pop 3	C. monogyna	M	5	Carex	1.318	1.983	1.50455	3,08	2,39	4,01	2x	3x	2x	1+1+(2+1)	meiosis	fertilization	fertilization	sexual
M312	Pop 3	C. monogyna	M	-	-	-	-	-	-	-	-	-	-	2x	-	-	-	-	-
M313	Pop 3	C. monogyna	M	-	-	-	-	-	-	-	-	-	-	2x	-	-	-	-	-
M314	Pop 3	C. monogyna	M	-	-	-	-	-	-	-	-	-	-	2x	-	-	-	-	-
M315	Pop 3	C. × subsphaerica	SUB	-	-	-	-	-	-	-	-	-	-	2x	-	-	-	-	-
M316	Pop 3	C. monogyna	M	-	-	-	-	-	-	-	-	-	-	2x	-	-	-	-	-
M317	Pop 3	C. monogyna	M	-	-	-	-	-	-	-	-	-	-	2x	-	-	-	-	-
H401	Pop 4	C. × macrocarpa	MAC	-	-	-	-	-	-	-	-	-	-	3x	-	-	-	-	-
H402	Pop 4	C. × macrocarpa	MAC	-	-	-	-	-	-	-	-	-	-	3x	-	-	-	-	-
H403	Pop 4	C. rhipidophylla	R1	-	-	-	-	-	-	-	-	-	-	3x	-	-	-	-	-
H404	Pop 4	C. × macrocarpa	MAC	1	Carex	1.995	5.257	2.63509	2,44	2,35	3,04	3x	8x	3x	3+(6+1-4)	apomeiosis	parthenogenesis	fertilization	apomixis
H404	Pop 4	C. × macrocarpa	MAC	2	Carex	1.983	5.284	2.66465	2,22	2,05	3,13	3x	8x	3x	3+(6+1-4)	apomeiosis	parthenogenesis	fertilization	apomixis
H404	Pop 4	C. × macrocarpa	MAC	3	Carex	2.006	5.323	2.65354	1,90	1,78	2,83	3x	8x	3x	3+(6+1-4)	apomeiosis	parthenogenesis	fertilization	apomixis
H404	Pop 4	C. × macrocarpa	MAC	4	Carex	2.708	5.362	1.98006	2,55	2,70	3,42	4x	8x	3x	4+(8)	ambiguous	ambiguous	ambiguous	ambiguous
H404	Pop 4	C. × macrocarpa	MAC	5	Carex	3.883	5.827	1.50064	1,39	1,08	3,77	6x	8x-9x	3x	3+2-3+(6+2-3)	apomeiosis	fertilization	fertilization	sexual
H405	Pop 4	C. rhipidophylla	R3	1	Carex	1.995	5.435	2.72431	2,66	3,08	4,03	3x	8x	3x	3+(6+1-4)	apomeiosis	parthenogenesis	fertilization	apomixis
H405	Pop 4	C. rhipidophylla	R3	2	Carex	2.009	6.439	3.20508	2,01	1,21	3,45	3x	9x-10x	3x	3+(6+1-4)	apomeiosis	parthenogenesis	fertilization	apomixis
H405	Pop 4	C. rhipidophylla	R3	3	Carex	1.999	7.907	3.95548	1,87	2,44	3,55	3x	12x	3x	3+(>10)	ambiguous	ambiguous	ambiguous	ambiguous
H405	Pop 4	C. rhipidophylla	R3	4	Carex	2.003	7.917	3.95257	1,58	1,80	2,98	3x	12x	3x	3+(>10)	ambiguous	ambiguous	ambiguous	ambiguous
H405	Pop 4	C. rhipidophylla	R3	5	Carex	3.996	5.976	1.4955	1,20	1,87	2,99	6x	9x	3x	3+2-3+(6+2-3)	apomeiosis	fertilization	fertilization	sexual
H406	Pop 4	C. × macrocarpa	MAC	1	Carex	2.005	5.353	2.66983	1,87	1,44	3,52	3x	8x	3x	3+(6+1-4)	apomeiosis	parthenogenesis	fertilization	apomixis
H406	Pop 4	C. × macrocarpa	MAC	2	Carex	1.991	5.272	2.64792	2,19	2,41	3,11	3x	8x	3x	3+(6+1-4)	apomeiosis	parthenogenesis	fertilization	apomixis
H406	Pop 4	C. × macrocarpa	MAC	3	Carex	2.007	5.298	2.63976	1,80	1,88	3,50	3x	8x	3x	3+(6+1-4)	apomeiosis	parthenogenesis	fertilization	apomixis
H406	Pop 4	C. × macrocarpa	MAC	4	Carex	1.985	4.581	2.30781	2,11	2,13	3,14	3x	7x	3x	3+(6+1-4)	apomeiosis	parthenogenesis	fertilization	apomixis
H406	Pop 4	C. × macrocarpa	MAC	5	Carex	2.006	5.334	2.65902	1,83	1,37	3,49	3x	8x	3x	3+(6+1-4)	apomeiosis	parthenogenesis	fertilization	apomixis
H407	Pop 4	C. × media	MED	1	Carex	1.341	2.01	1.49888	2,46	2,00	3,43	2x	3x	2x	1+1+(2+1)	meiosis	fertilization	fertilization	sexual
H407	Pop 4	C. × media	MED	2	Carex	1.338	2.006	1.49925	2,51	2,02	3,19	2x	3x	2x	1+1+(2+1)	meiosis	fertilization	fertilization	sexual
H407	Pop 4	C. × media	MED	3	Carex	1.331	1.995	1.49887	2,51	1,55	2,86	2x	3x	2x	1+1+(2+1)	meiosis	fertilization	fertilization	sexual
H407	Pop 4	C. × media	MED	4	Carex	1.335	2.003	1.50037	2,85	1,90	2,95	2x	3x	2x	1+1+(2+1)	meiosis	fertilization	fertilization	sexual
H408	Pop 4	C. × macrocarpa	MAC	1	Carex	1.983	5.254	2.64952	2,01	1,91	3,54	3x	8x	3x	3+(6+1-4)	apomeiosis	parthenogenesis	fertilization	apomixis
H408	Pop 4	C. × macrocarpa	MAC	2	Carex	1.993	7.167	3.59609	2,08	2,65	3,17	3x	11x	3x	3+(>10)	ambiguous	ambiguous	ambiguous	ambiguous
H408	Pop 4	C. × macrocarpa	MAC	3	Carex	1.999	8.414	4.2091	2,13	2,03	3,44	3x	12x-13x	3x	3+(>10)	ambiguous	ambiguous	ambiguous	ambiguous
H408	Pop 4	C. × macrocarpa	MAC	4	Carex	1.984	5.258	2.6502	1,81	1,50	3,11	3x	8x	3x	3+(6+1-4)	apomeiosis	parthenogenesis	fertilization	apomixis
H408	Pop 4	C. × macrocarpa	MAC	5	Carex	2.652	4.626	1.74434	1,61	1,37	3,47	4x	7x	3x	3+1+(6+1)	apomeiosis	fertilization	fertilization	sexual
L401	Pop 4	C. laevigata	L1	1	Carex	1.326	2.001	1.50905	2,64	1,84	3,09	2x	3x	2x	1+1+(2+1)	meiosis	fertilization	fertilization	sexual
L401	Pop 4	C. laevigata	L1	2	Carex	1.976	2.633	1.33249	2,51	2,65	4,06	3x	4x	2x	1+2+(2+2)	meiosis	fertilization	fertilization	sexual
L401	Pop 4	C. laevigata	L1	3	Carex	2.013	2.681	1.33184	1,70	2,14	3,81	3x	4x	2x	1+2+(2+2)	meiosis	fertilization	fertilization	sexual
L401	Pop 4	C. laevigata	L1	4	Carex	1.899	2.535	1.33491	1,96	2,06	3,36	3x	4x	2x	1+2+(2+2)	meiosis	fertilization	fertilization	sexual
L401	Pop 4	C. laevigata	L1	5	Carex	2.644	3.284	1.24206	2,01	1,80	3,65	4x	5x	2x	1+3+(2+3)	meiosis	fertilization	fertilization	sexual
L402	Pop 4	C. laevigata	L1	-	-	-	-	-	-	-	-	-	-	2x	-	-	-	-	-
L403	Pop 4	C. laevigata	L1	-	-	-	-	-	-	-	-	-	-	2x	-	-	-	-	-
L404	Pop 4	C. × media	MED	-	-	-	-	-	-	-	-	-	-	2x	-	-	-	-	-
L405	Pop 4	C. laevigata	L1	1	Carex	1.323	1.973	1.49131	2,51	2,18	3,32	2x	3x	2x	1+1+(2+1)	meiosis	fertilization	fertilization	sexual
L405	Pop 4	C. laevigata	L1	2	Carex	1.326	1.981	1.49397	2,72	2,28	3,39	2x	3x	2x	1+1+(2+1)	meiosis	fertilization	fertilization	sexual
L405	Pop 4	C. laevigata	L1	3	Carex	1.333	1.978	1.48387	2,74	1,77	3,25	2x	3x	2x	1+1+(2+1)	meiosis	fertilization	fertilization	sexual
L405	Pop 4	C. laevigata	L1	4	Carex	1.321	1.986	1.50341	2,31	1,61	3,37	2x	3x	2x	1+1+(2+1)	meiosis	fertilization	fertilization	sexual
L405	Pop 4	C. laevigata	L1	5	Carex	1.314	1.981	1.50761	2,72	2,02	3,48	2x	3x	2x	1+1+(2+1)	meiosis	fertilization	fertilization	sexual
L406	Pop 4	C. laevigata	L1	1	Carex	1.335	1.975	1.4794	2,82	2,14	3,24	2x	3x	2x	1+1+(2+1)	meiosis	fertilization	fertilization	sexual
L406	Pop 4	C. laevigata	L1	2	Carex	1.766	2.431	1.37656	2,34	1,97	3,27	3x	4x	2x	1+2+(2+2)	meiosis	fertilization	fertilization	sexual
L407	Pop 4	C. × macrocarpa	MAC	1	Carex	1.989	5.325	2.67722	1,77	1,73	3,19	3x	8x	3x	3+(6+1-4)	apomeiosis	parthenogenesis	fertilization	apomixis
L407	Pop 4	C. × macrocarpa	MAC	2	Carex	1.988	5.194	2.61268	2,34	2,13	3,29	3x	8x	3x	3+(6+1-4)	apomeiosis	parthenogenesis	fertilization	apomixis
L407	Pop 4	C. × macrocarpa	MAC	3	Carex	2.019	5.229	2.5899	2,31	2,30	3,32	3x	8x	3x	3+(6+1-4)	apomeiosis	parthenogenesis	fertilization	apomixis
L407	Pop 4	C. × macrocarpa	MAC	4	Carex	2.005	5.279	2.63292	1,96	2,11	3,17	3x	8x	3x	3+(6+1-4)	apomeiosis	parthenogenesis	fertilization	apomixis
L407	Pop 4	C. × macrocarpa	MAC	5	Carex	2.653	5.297	1.99661	1,92	1,79	3,33	4x	8x	3x	4+(8)	ambiguous	ambiguous	ambiguous	ambiguous
L408	Pop 4	C. laevigata	L1	1	Carex	1.321	1.997	1.51173	2,09	1,78	3,00	2x	3x	2x	1+1+(2+1)	meiosis	fertilization	fertilization	sexual
L408	Pop 4	C. laevigata	L1	2	Carex	1.331	1.985	1.49136	2,76	2,11	2,90	2x	3x	2x	1+1+(2+1)	meiosis	fertilization	fertilization	sexual
L408	Pop 4	C. laevigata	L1	3	Carex	1.333	1.98	1.48537	2,35	1,88	2,76	2x	3x	2x	1+1+(2+1)	meiosis	fertilization	fertilization	sexual
L408	Pop 4	C. laevigata	L1	4	Carex	1.325	1.982	1.49585	2,72	2,08	3,18	2x	3x	2x	1+1+(2+1)	meiosis	fertilization	fertilization	sexual
L408	Pop 4	C. laevigata	L1	5	Carex	1.326	1.989	1.5	2,94	2,27	3,06	2x	3x	2x	1+1+(2+1)	meiosis	fertilization	fertilization	sexual
L409	Pop 4	C. laevigata	L1	1	Carex	1.354	2.026	1.49631	2,84	3,61	3,31	2x	3x	2x	1+1+(2+1)	meiosis	fertilization	fertilization	sexual
L409	Pop 4	C. laevigata	L1	2	Carex	1.329	1.983	1.4921	2,88	2,15	3,20	2x	3x	2x	1+1+(2+1)	meiosis	fertilization	fertilization	sexual
L409	Pop 4	C. laevigata	L1	3	Carex	1.319	1.963	1.48825	2,73	2,24	2,79	2x	3x	2x	1+1+(2+1)	meiosis	fertilization	fertilization	sexual
L409	Pop 4	C. laevigata	L1	4	Carex	1.314	1.973	1.50152	2,48	2,06	3,00	2x	3x	2x	1+1+(2+1)	meiosis	fertilization	fertilization	sexual
L409	Pop 4	C. laevigata	L1	5	Carex	1.323	1.965	1.48526	2,50	1,52	3,10	2x	3x	2x	1+1+(2+1)	meiosis	fertilization	fertilization	sexual
L410	Pop 4	C. laevigata	L1	1	Carex	1.318	1.966	1.49165	2,96	1,84	3,46	2x	3x	2x	1+1+(2+1)	meiosis	fertilization	fertilization	sexual
L410	Pop 4	C. laevigata	L1	2	Carex	1.332	1.975	1.48273	2,90	2,53	3,59	2x	3x	2x	1+1+(2+1)	meiosis	fertilization	fertilization	sexual
L410	Pop 4	C. laevigata	L1	3	Carex	1.321	1.978	1.49735	2,24	1,85	2,90	2x	3x	2x	1+1+(2+1)	meiosis	fertilization	fertilization	sexual
L410	Pop 4	C. laevigata	L1	4	Carex	1.958	2.622	1.33912	1,98	1,56	3,09	3x	4x	2x	1+2+(2+2)	meiosis	fertilization	fertilization	sexual
L410	Pop 4	C. laevigata	L1	5	Carex	1.977	2.641	1.33586	1,67	1,09	3,24	3x	4x	2x	1+2+(2+2)	meiosis	fertilization	fertilization	sexual
R401	Pop 4	C. rhipidophylla	R3	1	Carex	3.297	5.329	1.61632	1,63	1,39	3,38	5x	8x	3x	3+2-3+(6+2-3)	apomeiosis	fertilization	fertilization	sexual
R401	Pop 4	C. rhipidophylla	R3	2	Carex	3.34	5.384	1.61198	1,85	2,35	3,85	5x	8x	3x	3+2-3+(6+2-3)	apomeiosis	fertilization	fertilization	sexual
R402	Pop 4	C. rhipidophylla	R3	-	-	-	-	-	-	-	-	-	-	3x	-	-	-	-	-
R403	Pop 4	C. rhipidophylla	R3	1	Carex	1.988	4.67	2.34909	2,38	2,20	3,42	3x	7x	3x	3+(6+1-4)	apomeiosis	parthenogenesis	fertilization	apomixis
R403	Pop 4	C. rhipidophylla	R3	2	Carex	1.963	7.17	3.65257	2,33	2,13	3,88	3x	11x	3x	3+(>10)	ambiguous	ambiguous	ambiguous	ambiguous
R403	Pop 4	C. rhipidophylla	R3	3	Carex	2.629	4.601	1.7501	1,69	2,30	3,68	4x	7x	3x	3+1+(6+1)	apomeiosis	fertilization	fertilization	sexual
R404	Pop 4	C. rhipidophylla	R3	-	-	-	-	-	-	-	-	-	-	3x	-	-	-	-	-
R405	Pop 4	C. × macrocarpa	MAC	-	-	-	-	-	-	-	-	-	-	3x	-	-	-	-	-
R406	Pop 4	C. × macrocarpa	MAC	-	-	-	-	-	-	-	-	-	-	3x	-	-	-	-	-
R407	Pop 4	C. rhipidophylla	R3	-	-	-	-	-	-	-	-	-	-	4x	-	-	-	-	-
R408	Pop 4	C. × macrocarpa	MAC	-	-	-	-	-	-	-	-	-	-	3x	-	-	-	-	-
R409	Pop 4	C. rhipidophylla	R3	-	-	-	-	-	-	-	-	-	-	3x	-	-	-	-	-
R410	Pop 4	C. × macrocarpa	MAC	-	-	-	-	-	-	-	-	-	-	3x	-	-	-	-	-
R411	Pop 4	C. × macrocarpa	MAC	-	-	-	-	-	-	-	-	-	-	3x	-	-	-	-	-
R412	Pop 4	C. rhipidophylla	R3	-	-	-	-	-	-	-	-	-	-	3x	-	-	-	-	-
HMAC501	Pop 5	C. × macrocarpa	MAC	1	Pisum	0.284	0.752	2.64789	2,20	2,08	0,96	3x	8x	3x	3+(6+1-4)	apomeiosis	parthenogenesis	fertilization	apomixis
HMAC501	Pop 5	C. × macrocarpa	MAC	2	Pisum	0.284	0.754	2.65493	2,61	2,49	1,27	3x	8x	3x	3+(6+1-4)	apomeiosis	parthenogenesis	fertilization	apomixis
HMAC501	Pop 5	C. × macrocarpa	MAC	3	Pisum	0.286	0.756	2.64336	2,81	2,49	1,87	3x	8x	3x	3+(6+1-4)	apomeiosis	parthenogenesis	fertilization	apomixis
HMAC501	Pop 5	C. × macrocarpa	MAC	4	Pisum	0.286	0.763	2.66783	2,74	2,71	2,20	3x	8x	3x	3+(6+1-4)	apomeiosis	parthenogenesis	fertilization	apomixis
HMAC501	Pop 5	C. × macrocarpa	MAC	5	Pisum	0.376	0.759	2.01862	2,09	2,23	1,22	4x	8x	3x	4+(8)	ambiguous	ambiguous	ambiguous	ambiguous
HMAC502	Pop 5	C. laevigata	L2	1	Pisum	0.19	0.285	1.5	3,26	2,78	1,32	2x	3x	2x	1+1+(2+1)	meiosis	fertilization	fertilization	sexual
HMAC502	Pop 5	C. laevigata	L2	2	Pisum	0.19	0.285	1.5	3,02	2,45	1,67	2x	3x	2x	1+1+(2+1)	meiosis	fertilization	fertilization	sexual
HMAC502	Pop 5	C. laevigata	L2	3	Pisum	0.19	0.284	1.49474	3,28	2,62	1,17	2x	3x	2x	1+1+(2+1)	meiosis	fertilization	fertilization	sexual
HMAC502	Pop 5	C. laevigata	L2	4	Pisum	0.191	0.288	1.50785	3,41	2,74	1,32	2x	3x	2x	1+1+(2+1)	meiosis	fertilization	fertilization	sexual
HMAC502	Pop 5	C. laevigata	L2	5	Pisum	0.192	0.289	1.50521	3,09	2,19	1,24	2x	3x	2x	1+1+(2+1)	meiosis	fertilization	fertilization	sexual
HMAC503	Pop 5	C. × macrocarpa	MAC	1	Pisum	0.321	0.438	1.36449	3,16	2,68	2,60	3x-4x	5x	3x	2+1+(4+1)	meiosis	fertilization	fertilization	sexual
HMAC504	Pop 5	-	-	1	Pisum	0.287	0.758	2.64111	2,97	2,23	1,39	3x	8x	3x	3+(6+1-4)	apomeiosis	parthenogenesis	fertilization	apomixis
HMAC504	Pop 5	-	-	2	Pisum	0.286	0.756	2.64336	2,58	2,40	1,62	3x	8x	3x	3+(6+1-4)	apomeiosis	parthenogenesis	fertilization	apomixis
HMAC504	Pop 5	-	-	3	Pisum	0.291	0.765	2.62887	2,93	2,52	1,23	3x	8x	3x	3+(6+1-4)	apomeiosis	parthenogenesis	fertilization	apomixis
HMAC504	Pop 5	-	-	4	Pisum	0.377	0.664	1.76127	2,41	2,85	1,44	4x	7x	3x	3+1+(6+1)	apomeiosis	fertilization	fertilization	sexual
HMAC504	Pop 5	-	-	5	Pisum	0.285	0.757	2.65614	2,39	2,44	1,06	3x	8x	3x	3+(6+1-4)	apomeiosis	parthenogenesis	fertilization	apomixis
HMAC505	Pop 5	C. × macrocarpa	MAC	1	Pisum	0.291	0.716	2.46048	4,10	3,04	2,10	3x	7x-8x	3x	3+(6+1-4)	apomeiosis	parthenogenesis	fertilization	apomixis
HMAC505	Pop 5	C. × macrocarpa	MAC	2	Pisum	0.286	0.756	2.64336	2,95	1,74	1,58	3x	8x	3x	3+(6+1-4)	apomeiosis	parthenogenesis	fertilization	apomixis
HMAC505	Pop 5	C. × macrocarpa	MAC	3	Carex	2.042	6.77	3.31538	1,84	1,19	3,33	3x	10x	3x	3+(6+1-4)	apomeiosis	parthenogenesis	fertilization	apomixis
HMAC505	Pop 5	C. × macrocarpa	MAC	4	Pisum	0.285	0.757	2.65614	3,97	2,10	1,39	3x	8x	3x	3+(6+1-4)	apomeiosis	parthenogenesis	fertilization	apomixis
HMAC505	Pop 5	C. × macrocarpa	MAC	5	Pisum	0.376	0.668	1.7766	2,04	1,86	1,39	4x	7x	3x	3+1+(6+1)	apomeiosis	fertilization	fertilization	sexual
HMAC506	Pop 5	C. × macrocarpa	MAC	1	Carex	2.033	5.391	2.65175	2,16	2,04	3,63	3x	8x	3x	3+(6+1-4)	apomeiosis	parthenogenesis	fertilization	apomixis
HMAC506	Pop 5	C. × macrocarpa	MAC	2	Carex	2.033	6.817	3.35317	2,00	2,12	3,02	3x	10x	3x	3+(6+1-4)	apomeiosis	parthenogenesis	fertilization	apomixis
HMAC506	Pop 5	C. × macrocarpa	MAC	3	Carex	2.045	4.786	2.34034	1,94	2,32	3,43	3x	7x	3x	3+(6+1-4)	apomeiosis	parthenogenesis	fertilization	apomixis
HMAC506	Pop 5	C. × macrocarpa	MAC	4	Carex	2.046	5.517	2.69648	1,93	1,48	3,40	3x	8x	3x	3+(6+1-4)	apomeiosis	parthenogenesis	fertilization	apomixis
HMAC506	Pop 5	C. × macrocarpa	MAC	5	Pisum	0.286	0.668	2.33566	2,68	2,45	1,60	3x	7x	3x	3+(6+1-4)	apomeiosis	parthenogenesis	fertilization	apomixis
HMAC507	Pop 5	C. × macrocarpa	MAC	1	Carex	2.044	5.376	2.63014	1,82	2,47	3,96	3x	8x	3x	3+(6+1-4)	apomeiosis	parthenogenesis	fertilization	apomixis
HMAC507	Pop 5	C. × macrocarpa	MAC	2	Carex	2.059	6.852	3.32783	2,15	3,33	3,33	3x	10x	3x	3+(6+1-4)	apomeiosis	parthenogenesis	fertilization	apomixis
HMAC507	Pop 5	C. × macrocarpa	MAC	3	Pisum	0.356	0.519	1.45787	2,64	2,37	1,56	4x	5x-6x	3x	2+2+(4+2)	meiosis	fertilization	fertilization	sexual
HMAC507	Pop 5	C. × macrocarpa	MAC	4	Pisum	0.445	0.703	1.57978	2,28	2,19	1,35	5x	7x	3x	5+(7)	apomeiosis	fertilization	fertilization	ambiguous
HMAC507	Pop 5	C. × macrocarpa	MAC	5	Carex	3.368	5.422	1.60986	1,36	1,95	3,75	5x	8x	3x	3+2-3+(6+2-3)	apomeiosis	fertilization	fertilization	sexual
HMAC508	Pop 5	C. × macrocarpa	MAC	1	Carex	2.038	5.303	2.60206	1,95	2,08	3,67	3x	8x	3x	3+(6+1-4)	apomeiosis	parthenogenesis	fertilization	apomixis
HMAC508	Pop 5	C. × macrocarpa	MAC	2	Carex	2.028	4.663	2.29931	1,82	2,66	3,28	3x	7x	3x	3+(6+1-4)	apomeiosis	parthenogenesis	fertilization	apomixis
HMAC508	Pop 5	C. × macrocarpa	MAC	3	Carex	2.1	7.012	3.33905	2,08	2,75	1,04	3x	10x-11x	3x	3+(>10)	ambiguous	ambiguous	ambiguous	ambiguous
HMAC508	Pop 5	C. × macrocarpa	MAC	4	Carex	2.66	5.272	1.98195	1,32	2,03	3,22	4x	8x	3x	4+(8)	ambiguous	ambiguous	ambiguous	ambiguous
HMAC508	Pop 5	C. × macrocarpa	MAC	5	Pisum	0.376	0.665	1.76862	2,39	2,07	1,29	4x	7x	3x	3+1+(6+1)	apomeiosis	fertilization	fertilization	sexual
HMAC508	Pop 5	C. × macrocarpa	MAC	6	Pisum	0.477	0.774	1.62264	2,45	2,54	1,65	5x	8x	3x	3+2-3+(6+2-3)	apomeiosis	fertilization	fertilization	sexual
HMAC509	Pop 5	C. × macrocarpa	MAC	1	Pisum	0.286	0.757	2.64685	2,40	2,02	1,52	3x	8x	3x	3+(6+1-4)	apomeiosis	parthenogenesis	fertilization	apomixis
HMAC509	Pop 5	C. × macrocarpa	MAC	2	Pisum	0.287	-	-	2,34	-	2,46	3x	-	3x	-	-	-	-	-
HMAC509	Pop 5	C. × macrocarpa	MAC	3	Pisum	0.288	0.76	2.63889	2,27	1,66	1,43	3x	8x	3x	3+(6+1-4)	apomeiosis	parthenogenesis	fertilization	apomixis
HMAC509	Pop 5	C. × macrocarpa	MAC	4	Pisum	0.377	0.671	1.77984	2,00	2,23	1,35	4x	7x	3x	3+1+(6+1)	apomeiosis	fertilization	fertilization	sexual
HMAC509	Pop 5	C. × macrocarpa	MAC	5	Pisum	0.48	0.77	1.60417	1,80	1,58	1,29	5x	8x	3x	3+2-3+(6+2-3)	apomeiosis	fertilization	fertilization	sexual
HMAC510	Pop 5	C. × macrocarpa	MAC	1	Carex	2.013	5.337	2.65127	2,18	2,93	4,10	3x	8x	3x	3+(6+1-4)	apomeiosis	parthenogenesis	fertilization	apomixis
HMAC510	Pop 5	C. × macrocarpa	MAC	2	Pisum	0.288	1.236	4.29167	2,52	3,28	1,54	3x	13x	3x	3+(>10)	ambiguous	ambiguous	ambiguous	ambiguous
HMAC510	Pop 5	C. × macrocarpa	MAC	3	Pisum	0.286	0.949	3.31818	2,50	1,70	1,04	3x	10x	3x	3+(6+1-4)	apomeiosis	parthenogenesis	fertilization	apomixis
HMAC510	Pop 5	C. × macrocarpa	MAC	4	Pisum	0.285	0.904	3.17193	2,69	2,36	1,55	3x	9x-10x	3x	3+(6+1-4)	apomeiosis	parthenogenesis	fertilization	apomixis
HMAC510	Pop 5	C. × macrocarpa	MAC	5	Carex	2.752	4.822	1.75218	1,25	1,73	3,00	4x	7x	3x	3+1+(6+1)	apomeiosis	fertilization	fertilization	sexual
HMAC510	Pop 5	C. × macrocarpa	MAC	6	Pisum	0.476	0.761	1.59874	1,69	2,33	1,17	5x	8x	3x	3+2-3+(6+2-3)	apomeiosis	fertilization	fertilization	sexual
L501	Pop 5	C. laevigata	L2	1	Carex	1.359	2.018	1.48492	3,08	2,75	2,89	2x	3x	2x	1+1+(2+1)	meiosis	fertilization	fertilization	sexual
L501	Pop 5	C. laevigata	L2	2	Carex	1.346	2.009	1.49257	2,94	1,97	3,69	2x	3x	2x	1+1+(2+1)	meiosis	fertilization	fertilization	sexual
L501	Pop 5	C. laevigata	L2	3	Carex	1.365	2.021	1.48059	3,04	1,81	3,58	2x	3x	2x	1+1+(2+1)	meiosis	fertilization	fertilization	sexual
L501	Pop 5	C. laevigata	L2	4	Carex	1.355	2.018	1.4893	2,68	1,73	3,77	2x	3x	2x	1+1+(2+1)	meiosis	fertilization	fertilization	sexual
L501	Pop 5	C. laevigata	L2	5	Carex	1.364	2.036	1.49267	2,63	2,08	3,50	2x	3x	2x	1+1+(2+1)	meiosis	fertilization	fertilization	sexual
L502	Pop 5	C. laevigata	L2	1	Pisum	0.189	0.284	1.50265	3,33	3,44	1,50	2x	3x	2x	1+1+(2+1)	meiosis	fertilization	fertilization	sexual
L502	Pop 5	C. laevigata	L2	2	Pisum	0.19	0.287	1.51053	3,33	2,54	1,40	2x	3x	2x	1+1+(2+1)	meiosis	fertilization	fertilization	sexual
L502	Pop 5	C. laevigata	L2	3	Pisum	0.194	0.292	1.50515	3,70	3,55	1,87	2x	3x	2x	1+1+(2+1)	meiosis	fertilization	fertilization	sexual
L502	Pop 5	C. laevigata	L2	4	Pisum	0.188	0.28	1.48936	3,48	2,63	1,59	2x	3x	2x	1+1+(2+1)	meiosis	fertilization	fertilization	sexual
L502	Pop 5	C. laevigata	L2	5	Pisum	0.189	0.284	1.50265	3,40	2,64	1,48	2x	3x	2x	1+1+(2+1)	meiosis	fertilization	fertilization	sexual
L503	Pop 5	C. laevigata	L2	1	Pisum	0.187	0.28	1.49733	3,32	2,30	1,22	2x	3x	2x	1+1+(2+1)	meiosis	fertilization	fertilization	sexual
L503	Pop 5	C. laevigata	L2	2	Carex	1.356	2.019	1.48894	2,65	2,18	3,37	2x	3x	2x	1+1+(2+1)	meiosis	fertilization	fertilization	sexual
L503	Pop 5	C. laevigata	L2	3	Carex	1.323	1.975	1.49282	2,80	2,15	3,60	2x	3x	2x	1+1+(2+1)	meiosis	fertilization	fertilization	sexual
L503	Pop 5	C. laevigata	L2	4	Carex	1.34	2.007	1.49776	2,68	3,03	3,79	2x	3x	2x	1+1+(2+1)	meiosis	fertilization	fertilization	sexual
L503	Pop 5	C. laevigata	L2	5	Carex	1.356	2.023	1.49189	2,64	2,54	2,74	2x	3x	2x	1+1+(2+1)	meiosis	fertilization	fertilization	sexual
L504	Pop 5	C. laevigata	L2	1	Carex	1.376	2.056	1.49419	2,61	1,85	3,97	2x	3x	2x	1+1+(2+1)	meiosis	fertilization	fertilization	sexual
L504	Pop 5	C. laevigata	L2	2	Carex	1.359	2.406	1.77042	2,62	2,09	2,95	2x	4x	2x	2+(4)	apomeiosis	parthenogenesis	autonomous	apomixis
L504	Pop 5	C. laevigata	L2	3	Pisum	0.19	0.569	2.99474	3,00	2,56	1,42	2x	6x	2x	2+(4+2)	apomeiosis	parthenogenesis	fertilization	apomixis
L504	Pop 5	C. laevigata	L2	4	Carex	2.067	5.455	2.63909	1,87	2,11	3,32	3x	8x	2x	3+(≥8)	ambiguous	ambiguous	ambiguous	ambiguous
L504	Pop 5	C. laevigata	L2	5	Pisum	0.279	0.376	1.34767	2,52	2,38	1,28	3x	4x	2x	1+2+(2+2)	meiosis	fertilization	fertilization	sexual
L505	Pop 5	C. laevigata	L2	1	Pisum	0.188	0.281	1.49468	3,18	2,62	1,23	2x	3x	2x	1+1+(2+1)	meiosis	fertilization	fertilization	sexual
L505	Pop 5	C. laevigata	L2	2	Pisum	0.188	0.281	1.49468	3,58	2,32	1,44	2x	3x	2x	1+1+(2+1)	meiosis	fertilization	fertilization	sexual
L505	Pop 5	C. laevigata	L2	3	Pisum	0.187	0.282	1.50802	3,28	2,90	1,65	2x	3x	2x	1+1+(2+1)	meiosis	fertilization	fertilization	sexual
L505	Pop 5	C. laevigata	L2	4	Pisum	0.188	0.282	1.5	3,28	2,70	1,50	2x	3x	2x	1+1+(2+1)	meiosis	fertilization	fertilization	sexual
L505	Pop 5	C. laevigata	L2	5	Pisum	0.19	0.286	1.50526	3,18	2,64	1,59	2x	3x	2x	1+1+(2+1)	meiosis	fertilization	fertilization	sexual
L506	Pop 5	C. laevigata	L2	1	Pisum	0.187	0.283	1.51337	3,27	2,37	1,07	2x	3x	2x	1+1+(2+1)	meiosis	fertilization	fertilization	sexual
L506	Pop 5	C. laevigata	L2	2	Pisum	0.188	0.283	1.50532	3,11	2,75	1,70	2x	3x	2x	1+1+(2+1)	meiosis	fertilization	fertilization	sexual
L506	Pop 5	C. laevigata	L2	3	Pisum	0.188	0.283	1.50532	3,28	2,71	1,49	2x	3x	2x	1+1+(2+1)	meiosis	fertilization	fertilization	sexual
L506	Pop 5	C. laevigata	L2	4	Pisum	0.189	0.283	1.49735	3,73	2,95	1,50	2x	3x	2x	1+1+(2+1)	meiosis	fertilization	fertilization	sexual
L506	Pop 5	C. laevigata	L2	5	Pisum	0.188	0.284	1.51064	3,40	2,73	1,41	2x	3x	2x	1+1+(2+1)	meiosis	fertilization	fertilization	sexual
L507	Pop 5	C. laevigata	L2	1	Carex	1.324	1.982	1.49698	2,57	1,98	3,76	2x	3x	2x	1+1+(2+1)	meiosis	fertilization	fertilization	sexual
L507	Pop 5	C. laevigata	L2	2	Carex	1.344	2.005	1.49182	2,49	2,78	3,24	2x	3x	2x	1+1+(2+1)	meiosis	fertilization	fertilization	sexual
L507	Pop 5	C. laevigata	L2	3	Carex	1.349	1.988	1.47368	2,92	1,88	3,08	2x	3x	2x	1+1+(2+1)	meiosis	fertilization	fertilization	sexual
L507	Pop 5	C. laevigata	L2	4	Carex	1.349	2.031	1.50556	2,65	3,37	3,98	2x	3x	2x	1+1+(2+1)	meiosis	fertilization	fertilization	sexual
L507	Pop 5	C. laevigata	L2	5	Carex	1.35	2.015	1.49259	2,55	2,39	3,45	2x	3x	2x	1+1+(2+1)	meiosis	fertilization	fertilization	sexual
L508	Pop 5	C. laevigata	L2	1	Pisum	0.191	0.288	1.50785	3,45	2,50	1,30	2x	3x	2x	1+1+(2+1)	meiosis	fertilization	fertilization	sexual
L508	Pop 5	C. laevigata	L2	2	Pisum	0.191	0.285	1.49215	3,56	2,71	1,37	2x	3x	2x	1+1+(2+1)	meiosis	fertilization	fertilization	sexual
L508	Pop 5	C. laevigata	L2	3	Pisum	0.189	0.28	1.48148	3,68	3,01	1,56	2x	3x	2x	1+1+(2+1)	meiosis	fertilization	fertilization	sexual
L508	Pop 5	C. laevigata	L2	4	Pisum	0.189	0.283	1.49735	3,30	2,61	1,41	2x	3x	2x	1+1+(2+1)	meiosis	fertilization	fertilization	sexual
L508	Pop 5	C. laevigata	L2	5	Pisum	0.187	0.281	1.50267	3,06	2,87	1,33	2x	3x	2x	1+1+(2+1)	meiosis	fertilization	fertilization	sexual
L509	Pop 5	C. laevigata	L2	1	Pisum	0.188	0.282	1.5	3,10	2,28	1,25	2x	3x	2x	1+1+(2+1)	meiosis	fertilization	fertilization	sexual
L509	Pop 5	C. laevigata	L2	2	Pisum	0.188	0.285	1.51596	2,96	2,67	1,41	2x	3x	2x	1+1+(2+1)	meiosis	fertilization	fertilization	sexual
L509	Pop 5	C. laevigata	L2	3	Pisum	0.189	0.282	1.49206	2,78	2,90	1,50	2x	3x	2x	1+1+(2+1)	meiosis	fertilization	fertilization	sexual
L509	Pop 5	C. laevigata	L2	4	Pisum	0.192	0.287	1.49479	3,39	2,92	1,51	2x	3x	2x	1+1+(2+1)	meiosis	fertilization	fertilization	sexual
L509	Pop 5	C. laevigata	L2	5	Carex	1.333	1.988	1.49137	2,26	1,61	3,46	2x	3x	2x	1+1+(2+1)	meiosis	fertilization	fertilization	sexual
L510	Pop 5	C. laevigata	L2	1	Pisum	0.189	0.283	1.49735	3,01	2,41	0,97	2x	3x	2x	1+1+(2+1)	meiosis	fertilization	fertilization	sexual
L510	Pop 5	C. laevigata	L2	2	Pisum	0.189	0.284	1.50265	2,66	2,43	1,14	2x	3x	2x	1+1+(2+1)	meiosis	fertilization	fertilization	sexual
L510	Pop 5	C. laevigata	L2	3	Pisum	0.19	0.285	1.5	3,02	3,04	1,41	2x	3x	2x	1+1+(2+1)	meiosis	fertilization	fertilization	sexual
L510	Pop 5	C. laevigata	L2	4	Pisum	0.191	0.285	1.49215	2,80	2,50	1,65	2x	3x	2x	1+1+(2+1)	meiosis	fertilization	fertilization	sexual
L510	Pop 5	C. laevigata	L2	5	Pisum	0.189	0.286	1.51323	3,21	3,04	1,46	2x	3x	2x	1+1+(2+1)	meiosis	fertilization	fertilization	sexual
M501	Pop 5	C. × subsphaerica	SUB	1	Pisum	0.188	0.285	1.51596	2,80	3,24	1,96	2x	3x	2x	1+1+(2+1)	meiosis	fertilization	fertilization	sexual
M501	Pop 5	C. × subsphaerica	SUB	2	Pisum	0.191	0.286	1.49738	3,63	2,57	1,24	2x	3x	2x	1+1+(2+1)	meiosis	fertilization	fertilization	sexual
M501	Pop 5	C. × subsphaerica	SUB	3	Pisum	0.197	0.293	1.48731	3,56	2,75	1,55	2x	3x	2x	1+1+(2+1)	meiosis	fertilization	fertilization	sexual
M501	Pop 5	C. × subsphaerica	SUB	4	Pisum	0.283	0.379	1.33922	2,59	2,10	1,47	3x	4x	2x	1+2+(2+2)	meiosis	fertilization	fertilization	sexual
M501	Pop 5	C. × subsphaerica	SUB	5	Pisum	0.288	0.385	1.33681	2,98	2,14	1,15	3x	4x	2x	1+2+(2+2)	meiosis	fertilization	fertilization	sexual
R501	Pop 5	C. × macrocarpa	MAC	1	Pisum	0.285	0.663	2.32632	2,54	1,76	1,11	3x	7x	3x	3+(6+1-4)	apomeiosis	parthenogenesis	fertilization	apomixis
R501	Pop 5	C. × macrocarpa	MAC	2	Pisum	0.284	0.752	2.64789	2,31	1,65	1,09	3x	8x	3x	3+(6+1-4)	apomeiosis	parthenogenesis	fertilization	apomixis
R501	Pop 5	C. × macrocarpa	MAC	3	Pisum	0.283	0.754	2.66431	2,30	2,03	1,39	3x	8x	3x	3+(6+1-4)	apomeiosis	parthenogenesis	fertilization	apomixis
R501	Pop 5	C. × macrocarpa	MAC	4	Pisum	0.286	0.761	2.66084	2,24	1,44	1,18	3x	8x	3x	3+(6+1-4)	apomeiosis	parthenogenesis	fertilization	apomixis
R501	Pop 5	C. × macrocarpa	MAC	5	Pisum	0.287	0.763	2.65854	2,33	2,23	1,40	3x	8x	3x	3+(6+1-4)	apomeiosis	parthenogenesis	fertilization	apomixis
R502	Pop 5	C. rhipidophylla	R2	1	Pisum	0.399	1.184	2.96742	2,55	2,27	1,82	4x	12x	4x	4+(8+1-4)	apomeiosis	parthenogenesis	fertilization	apomixis
R502	Pop 5	C. rhipidophylla	R2	2	Pisum	0.385	1.131	2.93766	2,13	2,30	1,10	4x	12x	4x	4+(8+1-4)	apomeiosis	parthenogenesis	fertilization	apomixis
R502	Pop 5	C. rhipidophylla	R2	3	Pisum	0.392	1.562	3.98469	2,35	1,82	1,79	4x	16x	4x	4+(>12)	ambiguous	ambiguous	ambiguous	ambiguous
R502	Pop 5	C. rhipidophylla	R2	4	Pisum	0.569	1.171	2.058	2,27	1,90	1,59	6x	12x	4x	6+(≥12)	ambiguous	ambiguous	ambiguous	ambiguous
R502	Pop 5	C. rhipidophylla	R2	5	Carex	4.106	8.196	1.9961	1,19	1,92	3,38	6x	12x	4x	6+(≥12)	ambiguous	ambiguous	ambiguous	ambiguous
R503	Pop 5	C. × macrocarpa	MAC	1	Pisum	0.287	0.671	2.33798	2,45	1,98	1,46	3x	7x	3x	3+(6+1-4)	apomeiosis	parthenogenesis	fertilization	apomixis
R503	Pop 5	C. × macrocarpa	MAC	2	Pisum	0.287	0.671	2.33798	2,52	2,33	1,36	3x	7x	3x	3+(6+1-4)	apomeiosis	parthenogenesis	fertilization	apomixis
R503	Pop 5	C. × macrocarpa	MAC	3	Pisum	0.286	0.766	2.67832	2,70	2,47	1,49	3x	8x	3x	3+(6+1-4)	apomeiosis	parthenogenesis	fertilization	apomixis
R504	Pop 5	C. rhipidophylla	R2	1	Pisum	0.39	1.15	2.94872	2,25	1,48	2,06	4x	12x	4x	4+(8+1-4)	apomeiosis	parthenogenesis	fertilization	apomixis
R504	Pop 5	C. rhipidophylla	R2	2	Pisum	0.389	1.146	2.94602	2,33	1,76	1,83	4x	12x	4x	4+(8+1-4)	apomeiosis	parthenogenesis	fertilization	apomixis
R504	Pop 5	C. rhipidophylla	R2	3	Pisum	0.388	1.155	2.9768	2,43	1,60	1,09	4x	12x	4x	4+(8+1-4)	apomeiosis	parthenogenesis	fertilization	apomixis
R504	Pop 5	C. rhipidophylla	R2	4	Pisum	0.39	1.165	2.98718	2,46	2,18	1,24	4x	12x	4x	4+(8+1-4)	apomeiosis	parthenogenesis	fertilization	apomixis
R504	Pop 5	C. rhipidophylla	R2	5	Pisum	0.579	1.156	1.99655	1,99	2,04	1,36	6x	12x	4x	6+(≥12)	ambiguous	ambiguous	ambiguous	ambiguous
R505	Pop 5	C. × macrocarpa	MAC	1	Pisum	0.287	0.763	2.65854	2,77	2,28	1,66	3x	8x	3x	3+(6+1-4)	apomeiosis	parthenogenesis	fertilization	apomixis
R505	Pop 5	C. × macrocarpa	MAC	2	Pisum	0.287	0.764	2.66202	2,44	2,04	1,82	3x	8x	3x	3+(6+1-4)	apomeiosis	parthenogenesis	fertilization	apomixis
R505	Pop 5	C. × macrocarpa	MAC	3	Pisum	0.288	0.774	2.6875	2,51	2,81	2,62	3x	8x	3x	3+(6+1-4)	apomeiosis	parthenogenesis	fertilization	apomixis
R505	Pop 5	C. × macrocarpa	MAC	4	Pisum	0.29	0.782	2.69655	2,44	2,65	1,65	3x	8x	3x	3+(6+1-4)	apomeiosis	parthenogenesis	fertilization	apomixis
R505	Pop 5	C. × macrocarpa	MAC	5	Pisum	0.285	0.774	2.71579	2,71	3,57	2,29	3x	8x	3x	3+(6+1-4)	apomeiosis	parthenogenesis	fertilization	apomixis
R506	Pop 5	C. rhipidophylla	R2	1	Carex	2.747	8.086	2.94357	1,46	1,85	4,11	4x	12x	4x	4+(8+1-4)	apomeiosis	parthenogenesis	fertilization	apomixis
R506	Pop 5	C. rhipidophylla	R2	2	Carex	2.806	6.868	2.44761	1,54	1,44	3,34	4x	10x	4x	4+(8+1-4)	apomeiosis	parthenogenesis	fertilization	apomixis
R506	Pop 5	C. rhipidophylla	R2	3	Pisum	0.385	1.149	2.98442	1,92	1,91	1,07	4x	12x	4x	4+(8+1-4)	apomeiosis	parthenogenesis	fertilization	apomixis
R506	Pop 5	C. rhipidophylla	R2	4	Carex	4.148	6.93	1.67068	1,14	1,30	3,83	6x	10x	4x	4+2+(8+2)	apomeiosis	fertilization	fertilization	sexual
R506	Pop 5	C. rhipidophylla	R2	5	Carex	4.133	6.874	1.6632	1,23	1,65	3,30	6x	10x	4x	4+2+(8+2)	apomeiosis	fertilization	fertilization	sexual
R507	Pop 5	C. rhipidophylla	R2	1	Carex	2.814	8.321	2.957	1,61	1,48	3,29	4x	12x	4x	4+(8+1-4)	apomeiosis	parthenogenesis	fertilization	apomixis
R507	Pop 5	C. rhipidophylla	R2	2	Pisum	0.331	0.856	2.5861	2,68	2,34	2,44	3x-4x	9x	4x	4+(8+1-4)	apomeiosis	parthenogenesis	fertilization	apomixis
R507	Pop 5	C. rhipidophylla	R2	3	Pisum	0.39	1.145	2.9359	3,94	3,03	2,39	4x	12x	4x	4+(8+1-4)	apomeiosis	parthenogenesis	fertilization	apomixis
R507	Pop 5	C. rhipidophylla	R2	4	Carex	4.107	6.889	1.67738	1,26	1,83	3,28	6x	10x	4x	4+2+(8+2)	apomeiosis	fertilization	fertilization	sexual
R507	Pop 5	C. rhipidophylla	R2	5	Pisum	0.58	1.55	2.67241	2,86	2,69	1,98	6x	16x	4x	6+(≥12)	ambiguous	ambiguous	ambiguous	ambiguous
R508	Pop 5	C. × macrocarpa	MAC	1	Pisum	0.286	0.708	2.47552	2,38	1,98	1,17	3x	7x	3x	3+(6+1-4)	apomeiosis	parthenogenesis	fertilization	apomixis
R508	Pop 5	C. × macrocarpa	MAC	2	Pisum	0.287	0.764	2.66202	2,53	2,04	1,13	3x	8x	3x	3+(6+1-4)	apomeiosis	parthenogenesis	fertilization	apomixis
R508	Pop 5	C. × macrocarpa	MAC	3	Pisum	0.378	0.666	1.7619	1,74	1,30	1,31	4x	7x	3x	3+1+(6+1)	apomeiosis	fertilization	fertilization	sexual
R508	Pop 5	C. × macrocarpa	MAC	4	Pisum	0.38	0.674	1.77368	2,23	1,77	1,27	4x	7x	3x	3+1+(6+1)	apomeiosis	fertilization	fertilization	sexual
R508	Pop 5	C. × macrocarpa	MAC	5	Pisum	0.288	0.591	2.05208	3,25	5,94	2,78	3x	6x	3x	3+(6)	apomeiosis	parthenogenesis	autonomous	apomixis
R509	Pop 5	C. × macrocarpa	MAC	1	Pisum	0.29	0.681	2.34828	2,84	2,24	1,58	3x	7x	3x	3+(6+1-4)	apomeiosis	parthenogenesis	fertilization	apomixis
R510	Pop 5	C. rhipidophylla	R2	1	Pisum	0.384	1.147	2.98698	2,16	1,91	2,19	4x	12x	4x	4+(8+1-4)	apomeiosis	parthenogenesis	fertilization	apomixis
R510	Pop 5	C. rhipidophylla	R2	2	Pisum	0.386	1.158	3	3,05	2,38	1,85	4x	12x	4x	4+(8+1-4)	apomeiosis	parthenogenesis	fertilization	apomixis
R510	Pop 5	C. rhipidophylla	R2	3	Pisum	0.388	1.148	2.95876	3,23	1,95	2,26	4x	12x	4x	4+(8+1-4)	apomeiosis	parthenogenesis	fertilization	apomixis
R510	Pop 5	C. rhipidophylla	R2	4	Pisum	0.391	1.165	2.97954	3,90	2,53	1,60	4x	12x	4x	4+(8+1-4)	apomeiosis	parthenogenesis	fertilization	apomixis
R510	Pop 5	C. rhipidophylla	R2	5	Carex	4.108	6.872	1.67283	1,30	1,86	3,06	6x	10x	4x	4+2+(8+2)	apomeiosis	fertilization	fertilization	sexual
HMAC601	Pop 6	C. × macrocarpa	MAC	1	Carex	2.012	5.288	2.62823	2,14	1,69	3,76	3x	8x	3x	3+(6+1-4)	apomeiosis	parthenogenesis	fertilization	apomixis
HMAC601	Pop 6	C. × macrocarpa	MAC	2	Carex	2.009	5.304	2.64012	2,07	2,36	3,61	3x	8x	3x	3+(6+1-4)	apomeiosis	parthenogenesis	fertilization	apomixis
HMAC601	Pop 6	C. × macrocarpa	MAC	3	Carex	2.001	6.144	3.07046	2,03	1,80	4,00	3x	9x	3x	3+(6+1-4)	apomeiosis	parthenogenesis	fertilization	apomixis
HMAC601	Pop 6	C. × macrocarpa	MAC	4	Carex	2.006	4.681	2.3335	1,76	1,97	3,35	3x	7x	3x	3+(6+1-4)	apomeiosis	parthenogenesis	fertilization	apomixis
HMAC601	Pop 6	C. × macrocarpa	MAC	5	Carex	1.996	5.252	2.63126	2,02	1,71	3,35	3x	8x	3x	3+(6+1-4)	apomeiosis	parthenogenesis	fertilization	apomixis
HMAC602	Pop 6	C. × macrocarpa	MAC	1	Carex	1.963	5.248	2.67346	1,87	1,53	3,33	3x	8x	3x	3+(6+1-4)	apomeiosis	parthenogenesis	fertilization	apomixis
HMAC602	Pop 6	C. × macrocarpa	MAC	2	Carex	2.009	4.62	2.29965	2,24	3,20	3,45	3x	7x	3x	3+(6+1-4)	apomeiosis	parthenogenesis	fertilization	apomixis
HMAC602	Pop 6	C. × macrocarpa	MAC	3	Carex	1.985	4.637	2.33602	2,02	1,67	3,38	3x	7x	3x	3+(6+1-4)	apomeiosis	parthenogenesis	fertilization	apomixis
HMAC602	Pop 6	C. × macrocarpa	MAC	4	Carex	2.031	4.649	2.28902	1,63	1,41	3,28	3x	7x	3x	3+(6+1-4)	apomeiosis	parthenogenesis	fertilization	apomixis
HMAC602	Pop 6	C. × macrocarpa	MAC	5	Carex	2.649	4.66	1.75915	1,83	2,23	3,79	4x	7x	3x	3+1+(6+1)	apomeiosis	fertilization	fertilization	sexual
HMAC603	Pop 6	C. × macrocarpa	MAC	1	Carex	2.009	6.277	3.12444	1,72	1,81	3,91	3x	9x	3x	3+(6+1-4)	apomeiosis	parthenogenesis	fertilization	apomixis
HMAC603	Pop 6	C. × macrocarpa	MAC	2	Carex	1.996	4.626	2.31764	1,86	1,59	3,26	3x	7x	3x	3+(6+1-4)	apomeiosis	parthenogenesis	fertilization	apomixis
HMAC603	Pop 6	C. × macrocarpa	MAC	3	Carex	1.982	5.253	2.65035	1,76	2,05	3,19	3x	8x	3x	3+(6+1-4)	apomeiosis	parthenogenesis	fertilization	apomixis
HMAC603	Pop 6	C. × macrocarpa	MAC	4	Carex	1.993	5.291	2.65479	1,72	2,32	3,23	3x	8x	3x	3+(6+1-4)	apomeiosis	parthenogenesis	fertilization	apomixis
HMAC603	Pop 6	C. × macrocarpa	MAC	5	Carex	2.004	6.671	3.32884	2,40	1,68	3,93	3x	10x	3x	3+(6+1-4)	apomeiosis	parthenogenesis	fertilization	apomixis
HMAC604	Pop 6	C. × macrocarpa	MAC	1	Carex	2.729	8.142	2.98351	1,51	1,24	3,62	4x	12x	4x	4+(8+1-4)	apomeiosis	parthenogenesis	fertilization	apomixis
HMAC604	Pop 6	C. × macrocarpa	MAC	2	Carex	3.946	6.576	1.6665	1,40	2,06	3,86	6x	10x	4x	4+2+(8+2)	apomeiosis	fertilization	fertilization	sexual
HMAC604	Pop 6	C. × macrocarpa	MAC	3	Carex	3.907	6.405	1.63937	2,26	3,01	4,47	6x	9x	4x	3+3+(6+3)	meiosis	fertilization	fertilization	sexual
HMAC604	Pop 6	C. × macrocarpa	MAC	4	Carex	2.718	8.091	2.97682	1,50	4,09	3,47	4x	12x	4x	4+(8+1-4)	apomeiosis	parthenogenesis	fertilization	apomixis
HMAC605	Pop 6	C. × macrocarpa	MAC	1	Carex	2.758	8.21	2.97679	1,44	1,98	3,35	4x	12x	4x	4+(8+1-4)	apomeiosis	parthenogenesis	fertilization	apomixis
HMAC605	Pop 6	C. × macrocarpa	MAC	2	Carex	2.698	8.055	2.98554	1,39	1,58	3,29	4x	12x	4x	4+(8+1-4)	apomeiosis	parthenogenesis	fertilization	apomixis
HMAC605	Pop 6	C. × macrocarpa	MAC	3	Carex	4.079	6.699	1.64231	1,30	1,45	3,12	6x	10x	4x	4+2+(8+2)	apomeiosis	fertilization	fertilization	sexual
HMAC605	Pop 6	C. × macrocarpa	MAC	4	Carex	4.016	6.742	1.67878	1,17	1,88	3,34	6x	10x	4x	4+2+(8+2)	apomeiosis	fertilization	fertilization	sexual
HMAC606	Pop 6	C. × macrocarpa	MAC	1	Carex	2.008	5.317	2.64791	1,88	1,68	3,59	3x	8x	3x	3+(6+1-4)	apomeiosis	parthenogenesis	fertilization	apomixis
HMAC606	Pop 6	C. × macrocarpa	MAC	2	Carex	2.007	6.667	3.32187	2,10	2,17	3,32	3x	10x	3x	3+(6+1-4)	apomeiosis	parthenogenesis	fertilization	apomixis
HMAC606	Pop 6	C. × macrocarpa	MAC	3	Carex	1.958	5.233	2.67263	1,92	2,39	3,52	3x	8x	3x	3+(6+1-4)	apomeiosis	parthenogenesis	fertilization	apomixis
HMAC606	Pop 6	C. × macrocarpa	MAC	4	Carex	2.009	6.729	3.34943	2,11	1,98	3,23	3x	10x	3x	3+(6+1-4)	apomeiosis	parthenogenesis	fertilization	apomixis
HMAC606	Pop 6	C. × macrocarpa	MAC	5	Carex	1.972	5.112	2.59229	2,05	1,79	3,60	3x	8x	3x	3+(6+1-4)	apomeiosis	parthenogenesis	fertilization	apomixis
HMAC607	Pop 6	C. × macrocarpa	MAC	1	Carex	2.007	5.274	2.6278	2,68	2,39	4,72	3x	8x	3x	3+(6+1-4)	apomeiosis	parthenogenesis	fertilization	apomixis
HMAC607	Pop 6	C. × macrocarpa	MAC	2	Carex	2.003	6.629	3.30954	2,01	1,48	3,20	3x	10x	3x	3+(6+1-4)	apomeiosis	parthenogenesis	fertilization	apomixis
HMAC607	Pop 6	C. × macrocarpa	MAC	3	Carex	2.643	4.657	1.76201	1,62	2,31	3,59	4x	7x	3x	3+1+(6+1)	apomeiosis	fertilization	fertilization	sexual
HMAC607	Pop 6	C. × macrocarpa	MAC	4	Carex	3.393	5.44	1.6033	1,81	1,77	4,77	5x	8x	3x	3+2-3+(6+2-3)	apomeiosis	fertilization	fertilization	sexual
HMAC608	Pop 6	C. × macrocarpa	MAC	1	Carex	2.011	5.339	2.6549	1,81	1,92	3,73	3x	8x	3x	3+(6+1-4)	apomeiosis	parthenogenesis	fertilization	apomixis
HMAC608	Pop 6	C. × macrocarpa	MAC	2	Carex	1.98	5.217	2.63485	2,16	2,10	3,28	3x	8x	3x	3+(6+1-4)	apomeiosis	parthenogenesis	fertilization	apomixis
HMAC608	Pop 6	C. × macrocarpa	MAC	3	Carex	1.975	6.599	3.34127	2,37	1,76	3,65	3x	10x	3x	3+(6+1-4)	apomeiosis	parthenogenesis	fertilization	apomixis
HMAC608	Pop 6	C. × macrocarpa	MAC	4	Carex	2.65	4.671	1.76264	1,63	2,16	3,56	4x	7x	3x	3+1+(6+1)	apomeiosis	fertilization	fertilization	sexual
HMAC608	Pop 6	C. × macrocarpa	MAC	5	Carex	3.305	5.278	1.59697	1,43	1,90	3,32	5x	8x	3x	3+2-3+(6+2-3)	apomeiosis	fertilization	fertilization	sexual
HMAC609	Pop 6	C. × macrocarpa	MAC	1	Carex	2.014	6.617	3.2855	1,78	1,76	2,94	3x	10x	3x	3+(6+1-4)	apomeiosis	parthenogenesis	fertilization	apomixis
HMAC609	Pop 6	C. × macrocarpa	MAC	2	Carex	2.036	4.721	2.31876	2,00	1,37	3,55	3x	7x	3x	3+(6+1-4)	apomeiosis	parthenogenesis	fertilization	apomixis
HMAC609	Pop 6	C. × macrocarpa	MAC	3	Carex	2	5.263	2.6315	1,72	1,29	3,62	3x	8x	3x	3+(6+1-4)	apomeiosis	parthenogenesis	fertilization	apomixis
HMAC609	Pop 6	C. × macrocarpa	MAC	4	Carex	3.333	5.344	1.60336	1,47	1,06	3,60	5x	8x	3x	3+2-3+(6+2-3)	apomeiosis	fertilization	fertilization	sexual
HMAC609	Pop 6	C. × macrocarpa	MAC	5	Carex	3.393	5.391	1.58886	1,80	1,81	4,66	5x	8x	3x	3+2-3+(6+2-3)	apomeiosis	fertilization	fertilization	sexual
HMAC610	Pop 6	C. × macrocarpa	MAC	1	Carex	2.04	5.333	2.61422	1,93	2,23	4,15	3x	8x	3x	3+(6+1-4)	apomeiosis	parthenogenesis	fertilization	apomixis
HMAC610	Pop 6	C. × macrocarpa	MAC	2	Carex	2.003	6.732	3.36096	2,28	1,72	3,35	3x	10x	3x	3+(6+1-4)	apomeiosis	parthenogenesis	fertilization	apomixis
HMAC610	Pop 6	C. × macrocarpa	MAC	3	Carex	2.257	3.114	1.37971	1,81	1,59	3,47	3x	5x	3x	2+1+(4+1)	meiosis	fertilization	fertilization	sexual
HMAC610	Pop 6	C. × macrocarpa	MAC	4	Carex	2.012	5.289	2.62873	1,89	1,74	3,86	3x	8x	3x	3+(6+1-4)	apomeiosis	parthenogenesis	fertilization	apomixis
HMAC610	Pop 6	C. × macrocarpa	MAC	5	Carex	2.038	5.375	2.63739	1,76	1,04	3,93	3x	8x	3x	3+(6+1-4)	apomeiosis	parthenogenesis	fertilization	apomixis
HMAC611	Pop 6	C. laevigata	L2	1	Carex	2.014	6.28	3.11817	1,90	1,20	3,59	3x	9x	3x	3+(6+1-4)	apomeiosis	parthenogenesis	fertilization	apomixis
HMAC611	Pop 6	C. laevigata	L2	2	Carex	2.009	8.475	4.21852	1,91	3,00	3,42	3x	12x-13x	3x	3+(>10)	ambiguous	ambiguous	ambiguous	ambiguous
HMAC611	Pop 6	C. laevigata	L2	3	Carex	2.039	5.41	2.65326	1,87	2,34	4,21	3x	8x	3x	3+(6+1-4)	apomeiosis	parthenogenesis	fertilization	apomixis
HMAC611	Pop 6	C. laevigata	L2	4	Carex	1.806	5.86	3.24474	2,53	1,05	3,84	3x	8x-9x	3x	3+(6+1-4)	apomeiosis	parthenogenesis	fertilization	apomixis
HMAC611	Pop 6	C. laevigata	L2	5	Carex	2.011	5.222	2.59672	1,93	2,25	3,81	3x	8x	3x	3+(6+1-4)	apomeiosis	parthenogenesis	fertilization	apomixis
L601	Pop 6	C. laevigata	L2	1	Carex	1.336	1.989	1.48877	2,45	1,54	3,44	2x	3x	3x	1+1+(2+1)	meiosis	fertilization	fertilization	sexual
L601	Pop 6	C. laevigata	L2	2	Carex	1.336	1.997	1.49476	2,55	1,88	3,98	2x	3x	3x	1+1+(2+1)	meiosis	fertilization	fertilization	sexual
L601	Pop 6	C. laevigata	L2	3	Carex	1.329	1.989	1.49661	2,94	2,06	2,93	2x	3x	3x	1+1+(2+1)	meiosis	fertilization	fertilization	sexual
L601	Pop 6	C. laevigata	L2	4	Carex	2.074	2.746	1.32401	2,08	1,45	3,86	3x	4x	3x	1+2+(2+2)	meiosis	fertilization	fertilization	sexual
L601	Pop 6	C. laevigata	L2	5	Carex	1.343	2.022	1.50558	2,64	2,05	4,50	2x	3x	3x	1+1+(2+1)	meiosis	fertilization	fertilization	sexual
L602	Pop 6	C. laevigata	L2	1	Carex	1.314	1.942	1.47793	2,42	1,50	3,35	2x	3x	2x	1+1+(2+1)	meiosis	fertilization	fertilization	sexual
L602	Pop 6	C. laevigata	L2	2	Carex	1.324	1.991	1.50378	2,65	2,25	3,66	2x	3x	2x	1+1+(2+1)	meiosis	fertilization	fertilization	sexual
L602	Pop 6	C. laevigata	L2	3	Carex	1.334	2.644	1.98201	2,70	1,41	2,97	2x	4x	2x	2+(4)	apomeiosis	parthenogenesis	autonomous	apomixis
L602	Pop 6	C. laevigata	L2	4	Carex	1.316	1.977	1.50228	2,48	1,79	3,88	2x	3x	2x	1+1+(2+1)	meiosis	fertilization	fertilization	sexual
L602	Pop 6	C. laevigata	L2	5	Carex	1.334	1.995	1.4955	2,42	1,81	3,33	2x	3x	2x	1+1+(2+1)	meiosis	fertilization	fertilization	sexual
L603	Pop 6	C. laevigata	L2	1	Carex	1.36	2.022	1.48676	3,08	2,44	3,73	2x	3x	2x	1+1+(2+1)	meiosis	fertilization	fertilization	sexual
L603	Pop 6	C. laevigata	L2	2	Carex	1.342	2.005	1.49404	2,68	1,72	3,71	2x	3x	2x	1+1+(2+1)	meiosis	fertilization	fertilization	sexual
L603	Pop 6	C. laevigata	L2	3	Carex	1.334	2.009	1.506	2,68	2,40	3,32	2x	3x	2x	1+1+(2+1)	meiosis	fertilization	fertilization	sexual
L603	Pop 6	C. laevigata	L2	4	Carex	1.332	1.981	1.48724	2,94	2,14	3,67	2x	3x	2x	1+1+(2+1)	meiosis	fertilization	fertilization	sexual
L603	Pop 6	C. laevigata	L2	5	Carex	1.328	1.984	1.49398	2,74	2,03	3,28	2x	3x	2x	1+1+(2+1)	meiosis	fertilization	fertilization	sexual
L604	Pop 6	C. laevigata	L2	1	Carex	1.323	1.978	1.49509	2,79	2,02	3,51	2x	3x	2x	1+1+(2+1)	meiosis	fertilization	fertilization	sexual
L604	Pop 6	C. laevigata	L2	2	Carex	1.345	1.994	1.48253	3,04	1,88	3,43	2x	3x	2x	1+1+(2+1)	meiosis	fertilization	fertilization	sexual
L604	Pop 6	C. laevigata	L2	3	Carex	1.329	1.971	1.48307	2,49	2,13	4,31	2x	3x	2x	1+1+(2+1)	meiosis	fertilization	fertilization	sexual
L604	Pop 6	C. laevigata	L2	4	Carex	1.338	2	1.49477	3,60	2,55	4,66	2x	3x	2x	1+1+(2+1)	meiosis	fertilization	fertilization	sexual
L604	Pop 6	C. laevigata	L2	5	Carex	1.332	1.986	1.49099	2,49	1,83	3,76	2x	3x	2x	1+1+(2+1)	meiosis	fertilization	fertilization	sexual
L605	Pop 6	C. laevigata	L	1	Carex	1.323	1.987	1.50189	2,77	1,69	3,36	2x	3x	2x	1+1+(2+1)	meiosis	fertilization	fertilization	sexual
L605	Pop 6	C. laevigata	L	2	Carex	1.319	1.966	1.49052	2,81	2,20	3,70	2x	3x	2x	1+1+(2+1)	meiosis	fertilization	fertilization	sexual
L605	Pop 6	C. laevigata	L	3	Carex	1.319	1.974	1.49659	2,20	2,01	4,03	2x	3x	2x	1+1+(2+1)	meiosis	fertilization	fertilization	sexual
L605	Pop 6	C. laevigata	L	4	Carex	1.314	1.962	1.49315	3,07	2,10	3,82	2x	3x	2x	1+1+(2+1)	meiosis	fertilization	fertilization	sexual
L605	Pop 6	C. laevigata	L	5	Carex	1.326	1.979	1.49246	2,51	1,78	3,39	2x	3x	2x	1+1+(2+1)	meiosis	fertilization	fertilization	sexual
L606	Pop 6	C. laevigata	L2	1	Carex	1.319	1.971	1.49431	2,78	2,33	3,08	2x	3x	2x	1+1+(2+1)	meiosis	fertilization	fertilization	sexual
L606	Pop 6	C. laevigata	L2	2	Carex	1.314	1.881	1.43151	2,71	2,81	3,08	2x	3x	2x	1+1+(2+1)	meiosis	fertilization	fertilization	sexual
L606	Pop 6	C. laevigata	L2	3	Carex	1.329	2.007	1.51016	2,75	2,07	3,01	2x	3x	2x	1+1+(2+1)	meiosis	fertilization	fertilization	sexual
L606	Pop 6	C. laevigata	L2	4	Carex	1.299	2.559	1.96998	2,58	1,52	3,31	2x	4x	2x	2+(4)	apomeiosis	parthenogenesis	autonomous	apomixis
L606	Pop 6	C. laevigata	L2	5	Carex	1.289	1.939	1.50427	2,99	2,32	3,53	2x	3x	2x	1+1+(2+1)	meiosis	fertilization	fertilization	sexual
L607	Pop 6	C. laevigata	L2	1	Carex	1.329	1.994	1.50038	3,09	3,10	3,66	2x	3x	2x	1+1+(2+1)	meiosis	fertilization	fertilization	sexual
L607	Pop 6	C. laevigata	L2	2	Carex	1.342	2.005	1.49404	3,08	1,93	3,86	2x	3x	2x	1+1+(2+1)	meiosis	fertilization	fertilization	sexual
L607	Pop 6	C. laevigata	L2	3	Carex	1.331	1.987	1.49286	2,94	2,40	3,60	2x	3x	2x	1+1+(2+1)	meiosis	fertilization	fertilization	sexual
L607	Pop 6	C. laevigata	L2	4	Carex	1.331	1.996	1.49962	2,68	1,83	3,46	2x	3x	2x	1+1+(2+1)	meiosis	fertilization	fertilization	sexual
L607	Pop 6	C. laevigata	L2	5	Carex	1.33	1.985	1.49248	2,78	3,09	3,32	2x	3x	2x	1+1+(2+1)	meiosis	fertilization	fertilization	sexual
L608	Pop 6	C. laevigata	L2	1	Carex	1.32	1.978	1.49848	2,55	2,11	3,36	2x	3x	2x	1+1+(2+1)	meiosis	fertilization	fertilization	sexual
L608	Pop 6	C. laevigata	L2	2	Carex	1.361	2.019	1.48347	3,24	2,02	3,49	2x	3x	2x	1+1+(2+1)	meiosis	fertilization	fertilization	sexual
L608	Pop 6	C. laevigata	L2	3	Carex	1.347	2.013	1.49443	2,90	2,07	3,84	2x	3x	2x	1+1+(2+1)	meiosis	fertilization	fertilization	sexual
L608	Pop 6	C. laevigata	L2	4	Carex	2.036	2.712	1.33202	1,91	2,12	3,31	3x	4x	2x	1+2+(2+2)	meiosis	fertilization	fertilization	sexual
L608	Pop 6	C. laevigata	L2	5	Carex	3.383	6.692	1.97813	2,18	2,25	3,58	5x	10x	2x	5+(≥10)	ambiguous	ambiguous	ambiguous	ambiguous
L609	Pop 6	C. laevigata	L2	1	Carex	1.325	1.986	1.49887	2,71	2,21	3,52	2x	3x	2x	1+1+(2+1)	meiosis	fertilization	fertilization	sexual
L609	Pop 6	C. laevigata	L2	2	Carex	2.019	2.667	1.32095	1,81	2,02	3,78	3x	4x	2x	1+2+(2+2)	meiosis	fertilization	fertilization	sexual
L609	Pop 6	C. laevigata	L2	3	Carex	2.01	3.317	1.65025	1,91	1,24	3,20	3x	5x	2x	2+1+(4+1)	apomeiosis	fertilization	fertilization	sexual
L609	Pop 6	C. laevigata	L2	4	Carex	2.067	2.714	1.31301	1,75	1,85	2,69	3x	4x	2x	1+2+(2+2)	meiosis	fertilization	fertilization	sexual
L609	Pop 6	C. laevigata	L2	5	Carex	2.02	2.677	1.32525	1,99	1,55	3,59	3x	4x	2x	1+2+(2+2)	meiosis	fertilization	fertilization	sexual
L610	Pop 6	C. laevigata	L2	1	Carex	1.322	1.988	1.50378	3,16	2,80	4,16	2x	3x	2x	1+1+(2+1)	meiosis	fertilization	fertilization	sexual
L610	Pop 6	C. laevigata	L2	2	Carex	1.313	1.957	1.49048	2,73	2,63	4,04	2x	3x	2x	1+1+(2+1)	meiosis	fertilization	fertilization	sexual
L610	Pop 6	C. laevigata	L2	3	Carex	1.329	1.981	1.49059	2,83	2,38	3,45	2x	3x	2x	1+1+(2+1)	meiosis	fertilization	fertilization	sexual
L610	Pop 6	C. laevigata	L2	4	Carex	1.322	1.968	1.48865	3,19	2,10	3,60	2x	3x	2x	1+1+(2+1)	meiosis	fertilization	fertilization	sexual
L610	Pop 6	C. laevigata	L2	5	Carex	1.985	2.616	1.31788	2,34	1,90	4,09	3x	4x	2x	1+2+(2+2)	meiosis	fertilization	fertilization	sexual
M601	Pop 6	C. × subsphaerica	SUB	1	Carex	1.988	2.661	1.33853	2,16	1,65	3,24	3x	4x	2x	1+2+(2+2)	meiosis	fertilization	fertilization	sexual
M601	Pop 6	C. × subsphaerica	SUB	2	Carex	1.335	2.006	1.50262	2,80	1,85	3,37	2x	3x	2x	1+1+(2+1)	meiosis	fertilization	fertilization	sexual
M601	Pop 6	C. × subsphaerica	SUB	3	Carex	1.992	2.652	1.33133	2,01	1,53	3,12	3x	4x	2x	1+2+(2+2)	meiosis	fertilization	fertilization	sexual
M601	Pop 6	C. × subsphaerica	SUB	4	Carex	2.011	2.685	1.33516	1,88	1,50	3,33	3x	4x	2x	1+2+(2+2)	meiosis	fertilization	fertilization	sexual
M601	Pop 6	C. × subsphaerica	SUB	5	Carex	1.979	2.645	1.33653	2,04	1,68	3,58	3x	4x	2x	1+2+(2+2)	meiosis	fertilization	fertilization	sexual
R601	Pop 6	C. rhipidophylla	R2	1	Carex	2.697	6.574	2.43752	2,09	2,16	3,95	4x	10x	4x	4+(8+1-4)	apomeiosis	parthenogenesis	fertilization	apomixis
R602	Pop 6	C. rhipidophylla	R2	1	Carex	2.759	8.192	2.96919	1,87	1,89	3,09	4x	12x	4x	4+(8+1-4)	apomeiosis	parthenogenesis	fertilization	apomixis
R602	Pop 6	C. rhipidophylla	R2	2	Carex	2.731	8.159	2.98755	1,66	1,21	3,72	4x	12x	4x	4+(8+1-4)	apomeiosis	parthenogenesis	fertilization	apomixis
R603	Pop 6	C. rhipidophylla	R2	1	Carex	2.742	4.137	1.50875	1,78	1,60	3,37	4x	6x	4x	2+2+(4+2)	meiosis	fertilization	fertilization	sexual
R603	Pop 6	C. rhipidophylla	R2	2	Carex	2.716	8.092	2.97938	1,52	2,36	3,64	4x	12x	4x	4+(8+1-4)	apomeiosis	parthenogenesis	fertilization	apomixis
R603	Pop 6	C. rhipidophylla	R2	3	Carex	2.711	8.176	3.01586	1,65	2,00	3,54	4x	12x	4x	4+(8+1-4)	apomeiosis	parthenogenesis	fertilization	apomixis
R603	Pop 6	C. rhipidophylla	R2	4	Carex	2.71	8.063	2.97528	1,30	1,37	3,36	4x	12x	4x	4+(8+1-4)	apomeiosis	parthenogenesis	fertilization	apomixis
R603	Pop 6	C. rhipidophylla	R2	5	Carex	2.714	8.019	2.95468	1,58	1,77	3,94	4x	12x	4x	4+(8+1-4)	apomeiosis	parthenogenesis	fertilization	apomixis
R604	Pop 6	C. rhipidophylla	R2	1	Carex	2.748	8.151	2.96616	1,65	2,83	3,00	4x	12x	4x	4+(8+1-4)	apomeiosis	parthenogenesis	fertilization	apomixis
R604	Pop 6	C. rhipidophylla	R2	2	Carex	2.718	8.213	3.02171	1,76	1,74	3,52	4x	12x	4x	4+(8+1-4)	apomeiosis	parthenogenesis	fertilization	apomixis
R604	Pop 6	C. rhipidophylla	R2	3	Carex	4.047	6.745	1.66667	1,11	1,64	3,85	6x	10x	4x	4+2+(8+2)	apomeiosis	fertilization	fertilization	sexual
R604	Pop 6	C. rhipidophylla	R2	4	Carex	4.062	8.022	1.97489	1,37	1,61	3,59	6x	12x	4x	6+(≥12)	ambiguous	ambiguous	ambiguous	ambiguous
R605	Pop 6	C. rhipidophylla	R2	1	Carex	2.698	8.066	2.98962	1,95	1,93	4,01	4x	12x	4x	4+(8+1-4)	apomeiosis	parthenogenesis	fertilization	apomixis
R605	Pop 6	C. rhipidophylla	R2	2	Carex	2.727	8.063	2.95673	1,61	1,60	3,42	4x	12x	4x	4+(8+1-4)	apomeiosis	parthenogenesis	fertilization	apomixis
R605	Pop 6	C. rhipidophylla	R2	3	Carex	2.765	8.152	2.94828	1,67	1,22	2,91	4x	12x	4x	4+(8+1-4)	apomeiosis	parthenogenesis	fertilization	apomixis
R605	Pop 6	C. rhipidophylla	R2	4	Carex	2.74	9.493	3.4646	1,62	1,71	3,97	4x	14x	4x	4+(>12)	ambiguous	ambiguous	ambiguous	ambiguous
R605	Pop 6	C. rhipidophylla	R2	5	Carex	4.074	6.792	1.66716	1,10	1,91	3,75	6x	10x	4x	4+2+(8+2)	apomeiosis	fertilization	fertilization	sexual
R606	Pop 6	C. × macrocarpa	MAC	1	Carex	2.688	7.981	2.96912	1,21	1,81	3,03	4x	12x	4x	4+(8+1-4)	apomeiosis	parthenogenesis	fertilization	apomixis
R606	Pop 6	C. × macrocarpa	MAC	2	Carex	2.697	6.73	2.49537	1,62	2,04	3,28	4x	10x	4x	4+(8+1-4)	apomeiosis	parthenogenesis	fertilization	apomixis
R606	Pop 6	C. × macrocarpa	MAC	3	Carex	4.036	6.749	1.6722	3,03	1,70	2,06	6x	10x	4x	4+2+(8+2)	apomeiosis	fertilization	fertilization	sexual
R607	Pop 6	C. × macrocarpa	MAC	1	Carex	2.682	7.977	2.97427	0,97	1,80	3,07	4x	12x	4x	4+(8+1-4)	apomeiosis	parthenogenesis	fertilization	apomixis
R607	Pop 6	C. × macrocarpa	MAC	2	Carex	2.78	4.148	1.49209	1,53	1,30	3,64	4x	6x	4x	2+2+(4+2)	meiosis	fertilization	fertilization	sexual
R607	Pop 6	C. × macrocarpa	MAC	3	Carex	2.685	8.041	2.99479	1,41	2,16	3,25	4x	12x	4x	4+(8+1-4)	apomeiosis	parthenogenesis	fertilization	apomixis
R607	Pop 6	C. × macrocarpa	MAC	4	Carex	3.977	6.655	1.67337	1,06	1,85	3,41	6x	10x	4x	4+2+(8+2)	apomeiosis	fertilization	fertilization	sexual
R607	Pop 6	C. × macrocarpa	MAC	5	Carex	4.082	6.76	1.65605	1,30	1,74	3,58	6x	10x	4x	4+2+(8+2)	apomeiosis	fertilization	fertilization	sexual
R608	Pop 6	C. × macrocarpa	MAC	1	Carex	2.603	4.629	1.77833	1,55	1,28	3,37	4x	7x	3x	3+1+(6+1)	apomeiosis	fertilization	fertilization	sexual
R609	Pop 6	C. × macrocarpa	MAC	1	Carex	2.67	8.029	3.00712	1,16	1,79	3,26	4x	12x	4x	4+(8+1-4)	apomeiosis	parthenogenesis	fertilization	apomixis
R609	Pop 6	C. × macrocarpa	MAC	2	Carex	2.69	7.94	2.95167	1,86	2,05	2,83	4x	12x	4x	4+(8+1-4)	apomeiosis	parthenogenesis	fertilization	apomixis
R609	Pop 6	C. × macrocarpa	MAC	3	Carex	2.685	7.896	2.94078	1,96	2,32	3,58	4x	12x	4x	4+(8+1-4)	apomeiosis	parthenogenesis	fertilization	apomixis
R609	Pop 6	C. × macrocarpa	MAC	4	Carex	2.598	10.149	3.90647	2,05	2,05	4,51	4x	15x	4x	4+(>12)	ambiguous	ambiguous	ambiguous	ambiguous
R609	Pop 6	C. × macrocarpa	MAC	5	Carex	2.625	7.88	3.0019	1,86	2,07	4,09	4x	12x	4x	4+(8+1-4)	apomeiosis	parthenogenesis	fertilization	apomixis
R610	Pop 6	C. × macrocarpa	MAC	1	Carex	2.697	8.002	2.967	1,44	2,10	3,76	4x	12x	-	-	-	-	-	-
R610	Pop 6	C. × macrocarpa	MAC	2	Carex	2.695	8.034	2.98108	1,71	2,03	3,02	4x	12x	-	-	-	-	-	-
R610	Pop 6	C. × macrocarpa	MAC	3	Carex	2.707	6.732	2.48689	1,35	1,79	3,67	4x	10x	-	-	-	-	-	-
R610	Pop 6	C. × macrocarpa	MAC	4	Carex	2.735	6.747	2.46691	1,30	2,35	3,81	4x	10x	-	-	-	-	-	-
R610	Pop 6	C. × macrocarpa	MAC	5	Carex	4.037	6.79	1.68194	1,34	2,64	3,66	6x	10x	-	-	-	-	-	-
L701	Pop 7	C. laevigata	L2	1	Carex	1.346	2.017	1.5	2,25	2,61	3,10	2x	3x	-	-	-	-	-	-
L701	Pop 7	C. laevigata	L2	2	Carex	1.352	2.028	1.5	2,35	2,78	3,77	2x	3x	-	-	-	-	-	-
L701	Pop 7	C. laevigata	L2	3	Carex	1.377	2.036	1.48	2,50	1,82	3,56	2x	3x	-	-	-	-	-	-
L701	Pop 7	C. laevigata	L2	4	Carex	1.351	2.028	1.5	2,88	2,66	3,30	2x	3x	-	-	-	-	-	-
L701	Pop 7	C. laevigata	L2	5	Carex	1.98	2.666	1.35	1,86	1,40	3,69	3x	4x	-	-	-	-	-	-
L702	Pop 7	C. laevigata	L2	1	Carex	2.077	5.444	2.62109	2,05	2,30	3,44	3x	8x	3x	3+(6+1-4)	apomeiosis	parthenogenesis	fertilization	apomixis
L702	Pop 7	C. laevigata	L2	2	Carex	2.044	5.415	2.64922	1,59	1,52	2,96	3x	8x	3x	3+(6+1-4)	apomeiosis	parthenogenesis	fertilization	apomixis
L702	Pop 7	C. laevigata	L2	3	Carex	2.051	5.448	2.65627	1,88	2,14	3,53	3x	8x	3x	3+(6+1-4)	apomeiosis	parthenogenesis	fertilization	apomixis
L702	Pop 7	C. laevigata	L2	4	Carex	2.064	4.759	2.30572	2,08	2,55	3,43	3x	7x	3x	3+(6+1-4)	apomeiosis	parthenogenesis	fertilization	apomixis
L702	Pop 7	C. laevigata	L2	5	Carex	2.056	5.409	2.63084	1,88	1,70	3,70	3x	8x	3x	3+(6+1-4)	apomeiosis	parthenogenesis	fertilization	apomixis
L703	Pop 7	C. laevigata	L2	1	Carex	1.353	2.02	1.49298	2,04	1,71	2,95	2x	3x	2x	1+1+(2+1)	meiosis	fertilization	fertilization	sexual
L703	Pop 7	C. laevigata	L2	2	Carex	1.333	1.99	1.49287	2,08	1,61	2,99	2x	3x	2x	1+1+(2+1)	meiosis	fertilization	fertilization	sexual
L703	Pop 7	C. laevigata	L2	3	Carex	1.357	2.014	1.48416	2,90	1,90	3,03	2x	3x	2x	1+1+(2+1)	meiosis	fertilization	fertilization	sexual
L703	Pop 7	C. laevigata	L2	4	Carex	1.375	2.064	1.50109	2,56	1,64	3,26	2x	3x	2x	1+1+(2+1)	meiosis	fertilization	fertilization	sexual
L704	Pop 7	C. laevigata	L2	1	Carex	1.338	1.994	1.49028	2,88	2,00	3,32	2x	3x	2x	1+1+(2+1)	meiosis	fertilization	fertilization	sexual
L704	Pop 7	C. laevigata	L2	2	Carex	1.346	2.042	1.51709	2,96	2,99	3,30	2x	3x	2x	1+1+(2+1)	meiosis	fertilization	fertilization	sexual
L704	Pop 7	C. laevigata	L2	3	Carex	1.332	2	1.5015	2,64	2,48	3,18	2x	3x	2x	1+1+(2+1)	meiosis	fertilization	fertilization	sexual
L704	Pop 7	C. laevigata	L2	4	Carex	1.346	3.961	2.94279	2,74	2,53	3,22	2x	6x	2x	2+(4+2)	apomeiosis	parthenogenesis	fertilization	apomixis
L704	Pop 7	C. laevigata	L2	5	Carex	1.334	2.025	1.51799	2,49	2,21	2,92	2x	3x	2x	1+1+(2+1)	meiosis	fertilization	fertilization	sexual
L705	Pop 7	C. laevigata	L2	1	Carex	1.373	2.055	1.49672	3,42	3,38	3,58	2x	3x	2x	1+1+(2+1)	meiosis	fertilization	fertilization	sexual
L705	Pop 7	C. laevigata	L2	2	Carex	1.379	2.043	1.48151	3,59	2,59	4,17	2x	3x	2x	1+1+(2+1)	meiosis	fertilization	fertilization	sexual
L705	Pop 7	C. laevigata	L2	3	Carex	1.367	2.044	1.49525	3,02	2,56	4,00	2x	3x	2x	1+1+(2+1)	meiosis	fertilization	fertilization	sexual
L705	Pop 7	C. laevigata	L2	4	Carex	1.365	2.049	1.5011	3,16	2,12	4,07	2x	3x	2x	1+1+(2+1)	meiosis	fertilization	fertilization	sexual
L705	Pop 7	C. laevigata	L2	5	Carex	1.359	2.021	1.48712	2,81	1,72	3,46	2x	3x	2x	1+1+(2+1)	meiosis	fertilization	fertilization	sexual
L706	Pop 7	C. laevigata	L2	1	Carex	1.344	2.042	1.51935	3,05	2,94	3,69	2x	3x	2x	1+1+(2+1)	meiosis	fertilization	fertilization	sexual
L706	Pop 7	C. laevigata	L2	2	Carex	1.329	2.017	1.51768	2,74	2,95	3,45	2x	3x	2x	1+1+(2+1)	meiosis	fertilization	fertilization	sexual
L706	Pop 7	C. laevigata	L2	3	Carex	1.34	1.993	1.48731	2,95	1,89	3,69	2x	3x	2x	1+1+(2+1)	meiosis	fertilization	fertilization	sexual
L706	Pop 7	C. laevigata	L2	4	Carex	1.304	1.943	1.49003	3,33	2,39	3,75	2x	3x	2x	1+1+(2+1)	meiosis	fertilization	fertilization	sexual
L706	Pop 7	C. laevigata	L2	5	Carex	1.341	2.033	1.51603	3,23	2,32	3,95	2x	3x	2x	1+1+(2+1)	meiosis	fertilization	fertilization	sexual
L707	Pop 7	-	-	-	-	-	-	-	-	-	-	2x-3x	3x	-	-	-	-	-	-
L708	Pop 7	C. laevigata	L2	1	Carex	1.345	2.002	1.48848	2,77	2,44	3,53	2x	3x	2x	1+1+(2+1)	meiosis	fertilization	fertilization	sexual
L708	Pop 7	C. laevigata	L2	2	Carex	1.333	2.007	1.50563	2,77	2,53	3,55	2x	3x	2x	1+1+(2+1)	meiosis	fertilization	fertilization	sexual
L708	Pop 7	C. laevigata	L2	3	Carex	1.328	2.007	1.5113	3,12	2,98	4,57	2x	3x	2x	1+1+(2+1)	meiosis	fertilization	fertilization	sexual
L708	Pop 7	C. laevigata	L2	4	Carex	1.331	2.018	1.51615	2,74	2,39	3,71	2x	3x	2x	1+1+(2+1)	meiosis	fertilization	fertilization	sexual
L708	Pop 7	C. laevigata	L2	5	Carex	1.327	2.004	1.51017	2,50	2,02	4,16	2x	3x	2x	1+1+(2+1)	meiosis	fertilization	fertilization	sexual
L709	Pop 7	C. laevigata	L2	1	Carex	1.369	2.062	1.50621	2,24	1,54	3,70	2x	3x	2x	1+1+(2+1)	meiosis	fertilization	fertilization	sexual
L709	Pop 7	C. laevigata	L2	2	Carex	1.362	2.032	1.49192	3,00	1,76	3,46	2x	3x	2x	1+1+(2+1)	meiosis	fertilization	fertilization	sexual
L709	Pop 7	C. laevigata	L2	3	Carex	1.365	2.024	1.48278	2,33	2,41	3,88	2x	3x	2x	1+1+(2+1)	meiosis	fertilization	fertilization	sexual
L709	Pop 7	C. laevigata	L2	4	Carex	1.347	2.028	1.50557	2,71	2,23	3,35	2x	3x	2x	1+1+(2+1)	meiosis	fertilization	fertilization	sexual
L709	Pop 7	C. laevigata	L2	5	Carex	1.337	1.998	1.49439	2,45	2,23	3,38	2x	3x	2x	1+1+(2+1)	meiosis	fertilization	fertilization	sexual
L710	Pop 7	C. laevigata	L2	1	Carex	1.368	2.053	1.50073	3,82	3,75	3,28	2x	3x	2x	1+1+(2+1)	meiosis	fertilization	fertilization	sexual
L710	Pop 7	C. laevigata	L2	2	Carex	1.347	2.022	1.50111	2,50	2,49	3,38	2x	3x	2x	1+1+(2+1)	meiosis	fertilization	fertilization	sexual
L710	Pop 7	C. laevigata	L2	3	Carex	1.391	2.099	1.50899	2,89	4,52	3,29	2x	3x	2x	1+1+(2+1)	meiosis	fertilization	fertilization	sexual
L710	Pop 7	C. laevigata	L2	4	Carex	1.342	2.05	1.52757	2,41	3,59	3,23	2x	3x	2x	1+1+(2+1)	meiosis	fertilization	fertilization	sexual
L710	Pop 7	C. laevigata	L2	5	Carex	1.449	2.074	1.43133	3,14	3,01	3,91	2x	3x	2x	1+1+(2+1)	meiosis	fertilization	fertilization	sexual
M701	Pop 7	C. rhipidophylla	R1	1	Carex	2.112	6.865	3.25047	2,00	2,18	2,94	3x	10x	3x	3+(6+1-4)	apomeiosis	parthenogenesis	fertilization	apomixis
M701	Pop 7	C. rhipidophylla	R1	2	Carex	2.098	5.38	2.56435	2,07	3,97	2,11	3x	8x	3x	3+(6+1-4)	apomeiosis	parthenogenesis	fertilization	apomixis
M701	Pop 7	C. rhipidophylla	R1	3	Carex	2.139	6.295	2.94296	1,92	2,34	4,71	3x	9x	3x	3+(6+1-4)	apomeiosis	parthenogenesis	fertilization	apomixis
M701	Pop 7	C. rhipidophylla	R1	4	Carex	2.071	5.427	2.62047	2,18	1,53	3,62	3x	8x	3x	3+(6+1-4)	apomeiosis	parthenogenesis	fertilization	apomixis
M701	Pop 7	C. rhipidophylla	R1	5	Carex	2.095	5.953	2.84153	2,16	1,96	3,46	3x	9x	3x	3+(6+1-4)	apomeiosis	parthenogenesis	fertilization	apomixis
M702	Pop 7	C. rhipidophylla	R1	1	Carex	2.085	6.422	3.0801	1,96	1,88	3,53	3x	9x	3x	3+(6+1-4)	apomeiosis	parthenogenesis	fertilization	apomixis
M702	Pop 7	C. rhipidophylla	R1	2	Carex	2.064	5.429	2.63033	1,63	1,61	2,84	3x	8x	3x	3+(6+1-4)	apomeiosis	parthenogenesis	fertilization	apomixis
M702	Pop 7	C. rhipidophylla	R1	3	Carex	2.067	4.832	2.33769	1,60	1,55	3,01	3x	7x	3x	3+(6+1-4)	apomeiosis	parthenogenesis	fertilization	apomixis
M702	Pop 7	C. rhipidophylla	R1	4	Carex	2.091	5.516	2.63797	1,80	1,57	2,98	3x	8x	3x	3+(6+1-4)	apomeiosis	parthenogenesis	fertilization	apomixis
M702	Pop 7	C. rhipidophylla	R1	5	Carex	2.074	5.441	2.62343	2,04	1,98	3,50	3x	8x	3x	3+(6+1-4)	apomeiosis	parthenogenesis	fertilization	apomixis
M703	Pop 7	C. rhipidophylla	R1	1	Carex	2.075	6.706	3.23181	2,15	1,55	3,08	3x	10x	3x	3+(6+1-4)	apomeiosis	parthenogenesis	fertilization	apomixis
M703	Pop 7	C. rhipidophylla	R1	2	Carex	2.09	5.465	2.61483	1,57	1,52	3,10	3x	8x	3x	3+(6+1-4)	apomeiosis	parthenogenesis	fertilization	apomixis
M703	Pop 7	C. rhipidophylla	R1	3	Carex	2.085	5.459	2.61823	1,83	1,87	3,46	3x	8x	3x	3+(6+1-4)	apomeiosis	parthenogenesis	fertilization	apomixis
M703	Pop 7	C. rhipidophylla	R1	4	Carex	2.154	5.53	2.56732	2,58	2,97	1,11	3x	8x	3x	3+(6+1-4)	apomeiosis	parthenogenesis	fertilization	apomixis
M703	Pop 7	C. rhipidophylla	R1	5	Carex	2.085	5.461	2.61918	1,52	1,15	2,85	3x	8x	3x	3+(6+1-4)	apomeiosis	parthenogenesis	fertilization	apomixis
M704	Pop 7	C. rhipidophylla	R1	1	Carex	2.107	5.519	2.61936	1,99	1,71	3,39	3x	8x	3x	3+(6+1-4)	apomeiosis	parthenogenesis	fertilization	apomixis
M704	Pop 7	C. rhipidophylla	R1	2	Carex	2.089	5.508	2.63667	1,73	1,73	3,18	3x	8x	3x	3+(6+1-4)	apomeiosis	parthenogenesis	fertilization	apomixis
M704	Pop 7	C. rhipidophylla	R1	3	Carex	2.08	5.497	2.64279	2,57	2,08	4,09	3x	8x	3x	3+(6+1-4)	apomeiosis	parthenogenesis	fertilization	apomixis
M704	Pop 7	C. rhipidophylla	R1	4	Carex	2.092	6.184	2.95602	2,23	1,62	3,41	3x	9x	3x	3+(6+1-4)	apomeiosis	parthenogenesis	fertilization	apomixis
M704	Pop 7	C. rhipidophylla	R1	5	Carex	2.107	5.533	2.62601	1,91	1,82	3,65	3x	8x	3x	3+(6+1-4)	apomeiosis	parthenogenesis	fertilization	apomixis
M705	Pop 7	C. rhipidophylla	R1	1	Carex	2.004	6.53	3.25848	2,38	3,30	3,58	3x	10x	3x	3+(6+1-4)	apomeiosis	parthenogenesis	fertilization	apomixis
M705	Pop 7	C. rhipidophylla	R1	2	Carex	2.06	5.439	2.64029	1,69	1,83	2,70	3x	8x	3x	3+(6+1-4)	apomeiosis	parthenogenesis	fertilization	apomixis
M705	Pop 7	C. rhipidophylla	R1	3	Carex	2.071	4.778	2.3071	1,53	2,66	2,78	3x	7x	3x	3+(6+1-4)	apomeiosis	parthenogenesis	fertilization	apomixis
M705	Pop 7	C. rhipidophylla	R1	4	Carex	2.06	5.421	2.63155	1,58	2,14	2,74	3x	8x	3x	3+(6+1-4)	apomeiosis	parthenogenesis	fertilization	apomixis
M706	Pop 7	C. rhipidophylla	R1	1	Carex	2.043	6.392	3.12873	1,77	1,58	2,76	3x	9x	3x	3+(6+1-4)	apomeiosis	parthenogenesis	fertilization	apomixis
M706	Pop 7	C. rhipidophylla	R1	2	Carex	2.063	6.282	3.04508	1,74	1,65	3,18	3x	9x	3x	3+(6+1-4)	apomeiosis	parthenogenesis	fertilization	apomixis
M706	Pop 7	C. rhipidophylla	R1	3	Carex	2.054	5.36	2.60954	1,78	1,27	2,78	3x	8x	3x	3+(6+1-4)	apomeiosis	parthenogenesis	fertilization	apomixis
M706	Pop 7	C. rhipidophylla	R1	4	Carex	2.064	5.423	2.62742	1,81	2,43	2,84	3x	8x	3x	3+(6+1-4)	apomeiosis	parthenogenesis	fertilization	apomixis
M706	Pop 7	C. rhipidophylla	R1	5	Carex	2.052	6.597	3.21491	1,85	2,86	3,35	3x	10x	3x	3+(6+1-4)	apomeiosis	parthenogenesis	fertilization	apomixis
M707	Pop 7	C. rhipidophylla	R1	1	Carex	2.077	6.583	3.16948	2,33	1,48	3,52	3x	10x	3x	3+(6+1-4)	apomeiosis	parthenogenesis	fertilization	apomixis
M707	Pop 7	C. rhipidophylla	R1	2	Carex	2.063	6.716	3.25545	1,85	2,39	3,30	3x	10x	3x	3+(6+1-4)	apomeiosis	parthenogenesis	fertilization	apomixis
M707	Pop 7	C. rhipidophylla	R1	3	Carex	2.043	5.391	2.63877	2,17	1,85	3,23	3x	8x	3x	3+(6+1-4)	apomeiosis	parthenogenesis	fertilization	apomixis
M707	Pop 7	C. rhipidophylla	R1	4	Carex	2.1	4.853	2.31095	1,74	1,20	2,74	3x	7x	3x	3+(6+1-4)	apomeiosis	parthenogenesis	fertilization	apomixis
M707	Pop 7	C. rhipidophylla	R1	5	Carex	2.057	5.408	2.62907	1,75	1,70	3,26	3x	8x	3x	3+(6+1-4)	apomeiosis	parthenogenesis	fertilization	apomixis
M708	Pop 7	C. rhipidophylla	R1	1	Carex	2.061	6.008	2.91509	1,95	2,07	3,27	3x	9x	3x	3+(6+1-4)	apomeiosis	parthenogenesis	fertilization	apomixis
M708	Pop 7	C. rhipidophylla	R1	2	Carex	2.073	6.452	3.1124	1,75	1,64	3,11	3x	10x	3x	3+(6+1-4)	apomeiosis	parthenogenesis	fertilization	apomixis
M708	Pop 7	C. rhipidophylla	R1	3	Carex	2.072	6.336	3.05792	1,72	1,74	2,89	3x	9x	3x	3+(6+1-4)	apomeiosis	parthenogenesis	fertilization	apomixis
M708	Pop 7	C. rhipidophylla	R1	4	Carex	2.74	7.477	2.72883	1,30	1,77	3,17	4x	11x	3x	4-6+(>10)	ambiguous	ambiguous	ambiguous	ambiguous
M708	Pop 7	C. rhipidophylla	R1	5	Carex	3.113	5.166	1.65949	1,24	1,20	3,23	5x	8x	3x	3+2-3+(6+2-3)	apomeiosis	fertilization	fertilization	sexual
M709	Pop 7	C. rhipidophylla	R1	1	Carex	2.055	8.01	3.89781	1,75	1,70	3,19	3x	12x	3x	3+(>10)	ambiguous	ambiguous	ambiguous	ambiguous
M709	Pop 7	C. rhipidophylla	R1	2	Carex	2.077	6.913	3.32836	1,71	1,58	3,28	3x	10x	3x	3+(6+1-4)	apomeiosis	parthenogenesis	fertilization	apomixis
M709	Pop 7	C. rhipidophylla	R1	3	Carex	2.093	6.409	3.06211	1,86	1,73	3,52	3x	9x	3x	3+(6+1-4)	apomeiosis	parthenogenesis	fertilization	apomixis
M709	Pop 7	C. rhipidophylla	R1	4	Carex	2.145	6.793	3.1669	2,22	1,75	3,53	3x	10x	3x	3+(6+1-4)	apomeiosis	parthenogenesis	fertilization	apomixis
M709	Pop 7	C. rhipidophylla	R1	5	Carex	2.091	6.425	3.07269	1,62	2,41	3,33	3x	9x	3x	3+(6+1-4)	apomeiosis	parthenogenesis	fertilization	apomixis
M710	Pop 7	C. rhipidophylla	R1	1	Carex	2.036	6.174	3.03242	1,76	1,65	3,11	3x	9x	3x	3+(6+1-4)	apomeiosis	parthenogenesis	fertilization	apomixis
M710	Pop 7	C. rhipidophylla	R1	2	Carex	2.061	6.655	3.22902	1,82	1,07	3,24	3x	10x	3x	3+(6+1-4)	apomeiosis	parthenogenesis	fertilization	apomixis
M710	Pop 7	C. rhipidophylla	R1	3	Carex	2.07	6.283	3.03527	1,82	1,90	3,45	3x	9x	3x	3+(6+1-4)	apomeiosis	parthenogenesis	fertilization	apomixis
M710	Pop 7	C. rhipidophylla	R1	4	Carex	2.708	5.419	2.00111	1,43	1,74	3,14	4x	8x	3x	4+(8)	ambiguous	ambiguous	ambiguous	ambiguous
M710	Pop 7	C. rhipidophylla	R1	5	Carex	3.27	5.326	1.62875	1,20	1,17	2,86	5x	8x	3x	3+2-3+(6+2-3)	apomeiosis	fertilization	fertilization	sexual
M711	Pop 7	C. rhipidophylla	R1	1	Carex	2.067	5.333	2.58007	1,53	1,54	2,35	3x	8x	3x	3+(6+1-4)	apomeiosis	parthenogenesis	fertilization	apomixis
M711	Pop 7	C. rhipidophylla	R1	2	Carex	2.074	8.562	4.12825	1,78	1,60	2,80	3x	13x	3x	3+(>10)	ambiguous	ambiguous	ambiguous	ambiguous
M711	Pop 7	C. rhipidophylla	R1	3	Carex	2.081	6.551	3.14801	2,20	2,03	3,30	3x	10x	3x	3+(6+1-4)	apomeiosis	parthenogenesis	fertilization	apomixis
M711	Pop 7	C. rhipidophylla	R1	4	Carex	3.317	5.3	1.59783	2,71	1,65	2,73	5x	8x	3x	3+2-3+(6+2-3)	apomeiosis	fertilization	fertilization	sexual
M711	Pop 7	C. rhipidophylla	R1	5	Carex	2.074	10.637	5.12874	1,75	2,17	2,90	3x	16x	3x	3+(>10)	ambiguous	ambiguous	ambiguous	ambiguous
M712	Pop 7	C. monogyna	M	1	Carex	1.323	1.968	1.48753	3,53	2,10	3,97	2x	3x	3x	1+1+(2+1)	meiosis	fertilization	fertilization	sexual
M712	Pop 7	C. monogyna	M	2	Carex	1.369	2.06	1.50475	2,78	2,14	3,82	2x	3x	3x	1+1+(2+1)	meiosis	fertilization	fertilization	sexual
M712	Pop 7	C. monogyna	M	3	Carex	2.066	5.447	2.6365	1,81	1,50	3,12	3x	8x	3x	3+(6+1-4)	apomeiosis	parthenogenesis	fertilization	apomixis
M712	Pop 7	C. monogyna	M	4	Pisum	0.308	0.308	1	1,76	1,64	3,22	3x	-	3x	-	-	-	-	-
M712	Pop 7	C. monogyna	M	5	Carex	1.993	5.756	2.88811	2,60	3,42	4,13	3x	8x-9x	3x	3+(6+1-4)	apomeiosis	parthenogenesis	fertilization	apomixis
R701	Pop 7	C. × macrocarpa	MAC	1	Carex	2.025	6.688	3.30272	2,16	1,71	3,55	3x	10x	3x	3+(6+1-4)	apomeiosis	parthenogenesis	fertilization	apomixis
R701	Pop 7	C. × macrocarpa	MAC	2	Carex	2.721	4.856	1.78464	1,76	2,91	3,90	4x	7x	3x	3+1+(6+1)	apomeiosis	fertilization	fertilization	sexual
R701	Pop 7	C. × macrocarpa	MAC	3	Carex	2.706	4.785	1.76829	1,64	2,40	3,67	4x	7x	3x	3+1+(6+1)	apomeiosis	fertilization	fertilization	sexual
R701	Pop 7	C. × macrocarpa	MAC	4	Carex	2.669	4.743	1.77707	1,70	2,07	2,89	4x	7x	3x	3+1+(6+1)	apomeiosis	fertilization	fertilization	sexual
R701	Pop 7	C. × macrocarpa	MAC	5	Carex	2.657	4.724	1.77795	1,48	2,58	3,17	4x	7x	3x	3+1+(6+1)	apomeiosis	fertilization	fertilization	sexual
R702	Pop 7	C. × macrocarpa	MAC	1	Carex	2.076	5.508	2.65318	2,43	2,23	3,24	3x	8x	3x	3+(6+1-4)	apomeiosis	parthenogenesis	fertilization	apomixis
R702	Pop 7	C. × macrocarpa	MAC	2	Carex	2.031	5.385	2.6514	1,64	1,21	2,89	3x	8x	3x	3+(6+1-4)	apomeiosis	parthenogenesis	fertilization	apomixis
R702	Pop 7	C. × macrocarpa	MAC	3	Carex	2.043	5.41	2.64807	1,61	1,53	2,38	3x	8x	3x	3+(6+1-4)	apomeiosis	parthenogenesis	fertilization	apomixis
R702	Pop 7	C. × macrocarpa	MAC	4	Carex	2.724	4.856	1.78267	2,19	2,91	2,83	4x	7x	3x	3+1+(6+1)	apomeiosis	fertilization	fertilization	sexual
R702	Pop 7	C. × macrocarpa	MAC	5	Carex	1.638	2.573	1.57082	1,89	3,51	3,06	2x-3x	4x	3x	~1.5+1+(~3+1)	meiosis	fertilization	fertilization	sexual
R703	Pop 7	C. × macrocarpa	MAC	1	Carex	2.042	5.378	2.63369	3,35	2,04	1,88	3x	8x	3x	3+(6+1-4)	apomeiosis	parthenogenesis	fertilization	apomixis
R703	Pop 7	C. × macrocarpa	MAC	2	Carex	2.046	4.77	2.33138	1,83	2,55	3,34	3x	7x	3x	3+(6+1-4)	apomeiosis	parthenogenesis	fertilization	apomixis
R703	Pop 7	C. × macrocarpa	MAC	3	Carex	2.003	5.338	2.665	2,25	1,60	3,16	3x	8x	3x	3+(6+1-4)	apomeiosis	parthenogenesis	fertilization	apomixis
R703	Pop 7	C. × macrocarpa	MAC	4	Carex	2.034	5.418	2.66372	1,73	2,39	3,75	3x	8x	3x	3+(6+1-4)	apomeiosis	parthenogenesis	fertilization	apomixis
R703	Pop 7	C. × macrocarpa	MAC	5	Carex	2.679	5.378	2.00747	1,54	1,43	3,71	4x	8x	3x	4+(8)	ambiguous	ambiguous	ambiguous	ambiguous
R704	Pop 7	C. × macrocarpa	MAC	1	Carex	1.635	2.585	1.58104	1,90	1,92	2,97	2x-3x	4x	3x	~1.5+1+(~3+1)	meiosis	fertilization	fertilization	sexual
R704	Pop 7	C. × macrocarpa	MAC	2	Carex	2.1	4.767	2.27	1,58	3,46	3,29	3x	7x	3x	3+(6+1-4)	apomeiosis	parthenogenesis	fertilization	apomixis
R704	Pop 7	C. × macrocarpa	MAC	3	Carex	2.046	6.687	3.26833	1,59	1,76	3,13	3x	10x	3x	3+(6+1-4)	apomeiosis	parthenogenesis	fertilization	apomixis
R704	Pop 7	C. × macrocarpa	MAC	4	Carex	3.472	5.532	1.59332	1,18	1,43	3,11	5x	8x	3x	3+2-3+(6+2-3)	apomeiosis	fertilization	fertilization	sexual
R704	Pop 7	C. × macrocarpa	MAC	5	Carex	3.467	5.542	1.5985	0,91	1,04	2,95	5x	8x	3x	3+2-3+(6+2-3)	apomeiosis	fertilization	fertilization	sexual
R705	Pop 7	C. rhipidophylla	R1	1	Carex	1.999	5.251	2.62681	1,95	2,17	2,34	3x	8x	3x	3+(6+1-4)	apomeiosis	parthenogenesis	fertilization	apomixis
R705	Pop 7	C. rhipidophylla	R1	2	Carex	2.012	4.725	2.34841	1,88	2,03	3,13	3x	7x	3x	3+(6+1-4)	apomeiosis	parthenogenesis	fertilization	apomixis
R705	Pop 7	C. rhipidophylla	R1	3	Carex	2.028	5.356	2.64103	2,08	3,38	2,85	3x	8x	3x	3+(6+1-4)	apomeiosis	parthenogenesis	fertilization	apomixis
R706	Pop 7	C. rhipidophylla	R1	1	Carex	2.022	6.653	3.29031	2,01	1,41	3,44	3x	10x	3x	3+(6+1-4)	apomeiosis	parthenogenesis	fertilization	apomixis
R706	Pop 7	C. rhipidophylla	R1	2	Carex	2.04	8.715	4.27206	2,17	1,70	3,25	3x	13x	3x	3+(>10)	ambiguous	ambiguous	ambiguous	ambiguous
R706	Pop 7	C. rhipidophylla	R1	3	Carex	2.03	6.769	3.33448	1,97	1,63	3,49	3x	10x	3x	3+(6+1-4)	apomeiosis	parthenogenesis	fertilization	apomixis
R706	Pop 7	C. rhipidophylla	R1	4	Carex	2.038	5.334	2.61727	2,07	2,59	3,28	3x	8x	3x	3+(6+1-4)	apomeiosis	parthenogenesis	fertilization	apomixis
R706	Pop 7	C. rhipidophylla	R1	5	Carex	2.036	5.369	2.63703	2,57	1,78	4,49	3x	8x	3x	3+(6+1-4)	apomeiosis	parthenogenesis	fertilization	apomixis
R707	Pop 7	C. laevigata	L2	1	Carex	2.038	5.339	2.61973	2,15	2,31	3,40	3x	8x	3x	3+(6+1-4)	apomeiosis	parthenogenesis	fertilization	apomixis
R707	Pop 7	C. laevigata	L2	2	Carex	2.028	5.372	2.64892	2,04	3,23	3,56	3x	8x	3x	3+(6+1-4)	apomeiosis	parthenogenesis	fertilization	apomixis
R707	Pop 7	C. laevigata	L2	3	Carex	2.68	4.739	1.76828	1,85	2,05	3,41	4x	7x	3x	3+1+(6+1)	apomeiosis	fertilization	fertilization	sexual
R707	Pop 7	C. laevigata	L2	4	Carex	2.027	5.359	2.64381	1,77	2,37	3,16	3x	8x	3x	3+(6+1-4)	apomeiosis	parthenogenesis	fertilization	apomixis
R707	Pop 7	C. laevigata	L2	5	Carex	2.003	5.364	2.67798	2,13	2,78	3,87	3x	8x	3x	3+(6+1-4)	apomeiosis	parthenogenesis	fertilization	apomixis
R708	Pop 7	C. rhipidophylla	R1	1	Carex	2.023	5.362	2.65052	1,88	2,44	3,27	3x	8x	3x	3+(6+1-4)	apomeiosis	parthenogenesis	fertilization	apomixis
R708	Pop 7	C. rhipidophylla	R1	2	Carex	2.031	5.352	2.63516	1,81	1,84	3,47	3x	8x	3x	3+(6+1-4)	apomeiosis	parthenogenesis	fertilization	apomixis
R708	Pop 7	C. rhipidophylla	R1	3	Carex	2.023	6.275	3.10183	1,88	1,88	3,36	3x	9x	3x	3+(6+1-4)	apomeiosis	parthenogenesis	fertilization	apomixis
R708	Pop 7	C. rhipidophylla	R1	4	Carex	2.061	5.505	2.67103	2,33	2,65	3,93	3x	8x	3x	3+(6+1-4)	apomeiosis	parthenogenesis	fertilization	apomixis
R708	Pop 7	C. rhipidophylla	R1	5	Carex	2.034	4.752	2.33628	1,86	2,27	3,29	3x	7x	3x	3+(6+1-4)	apomeiosis	parthenogenesis	fertilization	apomixis
R709	Pop 7	C. rhipidophylla	R1	1	Carex	2.015	5.361	2.66055	1,64	2,07	2,85	3x	8x	3x	3+(6+1-4)	apomeiosis	parthenogenesis	fertilization	apomixis
R709	Pop 7	C. rhipidophylla	R1	2	Carex	2.016	4.714	2.33829	1,96	2,45	2,86	3x	7x	3x	3+(6+1-4)	apomeiosis	parthenogenesis	fertilization	apomixis
R709	Pop 7	C. rhipidophylla	R1	3	Carex	2.032	5.365	2.64026	1,91	2,21	3,22	3x	8x	3x	3+(6+1-4)	apomeiosis	parthenogenesis	fertilization	apomixis
R709	Pop 7	C. rhipidophylla	R1	4	Carex	2.046	6.328	3.09286	2,00	1,44	2,69	3x	9x	3x	3+(6+1-4)	apomeiosis	parthenogenesis	fertilization	apomixis
R709	Pop 7	C. rhipidophylla	R1	5	Carex	2.008	4.664	2.32271	1,83	2,26	2,78	3x	7x	3x	3+(6+1-4)	apomeiosis	parthenogenesis	fertilization	apomixis
R710	Pop 7	C. rhipidophylla	R1	1	Carex	2.039	7.368	3.61354	2,07	2,19	2,46	3x	11x	3x	3+(>10)	ambiguous	ambiguous	ambiguous	ambiguous
R710	Pop 7	C. rhipidophylla	R1	2	Carex	2.041	5.399	2.64527	1,79	1,53	3,12	3x	8x	3x	3+(6+1-4)	apomeiosis	parthenogenesis	fertilization	apomixis
R710	Pop 7	C. rhipidophylla	R1	3	Carex	4.063	9.329	2.29609	0,92	2,69	3,36	6x	14x	3x	4-6+(>10)	ambiguous	ambiguous	ambiguous	ambiguous
HMAC801	Pop 8	C. × macrocarpa	MAC	-	-	-	-	-	-	-	-	-	-	3x	-	-	-	-	-
HMAC802	Pop 8	C. × macrocarpa	MAC	1	Pisum	0.284	0.734	2.58451	2,53	2,53	1,63	3x	8x	3x	3+(6+1-4)	apomeiosis	parthenogenesis	fertilization	apomixis
HMAC802	Pop 8	C. × macrocarpa	MAC	2	Pisum	0.284	0.738	2.59859	2,67	1,22	1,36	3x	8x	3x	3+(6+1-4)	apomeiosis	parthenogenesis	fertilization	apomixis
HMAC802	Pop 8	C. × macrocarpa	MAC	3	Pisum	0.282	0.879	3.11702	2,31	1,45	1,24	3x	9x	3x	3+(6+1-4)	apomeiosis	parthenogenesis	fertilization	apomixis
HMAC802	Pop 8	C. × macrocarpa	MAC	4	Pisum	0.286	0.897	3.13636	2,18	1,88	1,31	3x	9x	3x	3+(6+1-4)	apomeiosis	parthenogenesis	fertilization	apomixis
HMAC802	Pop 8	C. × macrocarpa	MAC	5	Pisum	0.284	0.894	3.14789	3,18	2,03	1,56	3x	9x	3x	3+(6+1-4)	apomeiosis	parthenogenesis	fertilization	apomixis
HMAC803	Pop 8	C. × macrocarpa	MAC	1	Pisum	0.285	0.658	2.30877	2,47	2,46	1,10	3x	7x	3x	3+(6+1-4)	apomeiosis	parthenogenesis	fertilization	apomixis
HMAC803	Pop 8	C. × macrocarpa	MAC	2	Pisum	0.283	0.659	2.32862	2,38	1,54	1,37	3x	7x	3x	3+(6+1-4)	apomeiosis	parthenogenesis	fertilization	apomixis
HMAC803	Pop 8	C. × macrocarpa	MAC	3	Pisum	0.37	0.651	1.75946	2,08	1,82	1,26	4x	7x	3x	3+1+(6+1)	apomeiosis	fertilization	fertilization	sexual
HMAC803	Pop 8	C. × macrocarpa	MAC	4	Pisum	0.276	0.906	3.28261	2,11	2,15	1,29	3x	9x-10x	3x	3+(6+1-4)	apomeiosis	parthenogenesis	fertilization	apomixis
HMAC803	Pop 8	C. × macrocarpa	MAC	5	Pisum	0.28	0.656	2.34286	2,35	2,16	1,27	3x	7x	3x	3+(6+1-4)	apomeiosis	parthenogenesis	fertilization	apomixis
HMAC804	Pop 8	C. × macrocarpa	MAC	-	-	-	-	-	-	-	-	-	-	4x	-	-	-	-	-
HMAC805	Pop 8	C. × macrocarpa	MAC	-	-	-	-	-	-	-	-	-	-	3x	-	-	-	-	-
HMAC806	Pop 8	C. × macrocarpa	MAC	1	Pisum	0.283	0.753	2.66078	2,50	1,99	1,56	3x	8x	3x	3+(6+1-4)	apomeiosis	parthenogenesis	fertilization	apomixis
HMAC806	Pop 8	C. × macrocarpa	MAC	2	Pisum	0.285	0.761	2.67018	2,78	2,30	1,42	3x	8x	3x	3+(6+1-4)	apomeiosis	parthenogenesis	fertilization	apomixis
HMAC806	Pop 8	C. × macrocarpa	MAC	3	Pisum	0.377	0.668	1.77188	1,87	1,50	0,99	4x	7x	3x	3+1+(6+1)	apomeiosis	fertilization	fertilization	sexual
HMAC806	Pop 8	C. × macrocarpa	MAC	4	Pisum	0.286	-	-	2,52	-	1,31	3x	-	3x	-	-	-	-	-
HMAC806	Pop 8	C. × macrocarpa	MAC	5	Pisum	0.288	-	-	1,87	-	1,31	3x	-	3x	-	-	-	-	-
HMAC807	Pop 8	C. × macrocarpa	MAC	-	-	-	-	-	-	-	-	-	-	3x	-	-	-	-	-
HMAC808	Pop 8	C. × macrocarpa	MAC	-	-	-	-	-	-	-	-	-	-	3x	-	-	-	-	-
L801	Pop 8	C. laevigata	L2	1	Pisum	0.185	0.278	1.5027	3,07	2,82	193	2x	3x	2x	1+1+(2+1)	meiosis	fertilization	fertilization	sexual
L801	Pop 8	C. laevigata	L2	2	Pisum	0.186	0.28	1.50538	3,30	3,05	1,65	2x	3x	2x	1+1+(2+1)	meiosis	fertilization	fertilization	sexual
L801	Pop 8	C. laevigata	L2	3	Pisum	0.187	0.281	1.50267	3,03	2,45	1,34	2x	3x	2x	1+1+(2+1)	meiosis	fertilization	fertilization	sexual
L801	Pop 8	C. laevigata	L2	4	Pisum	0.187	0.282	1.50802	3,14	2,95	1,25	2x	3x	2x	1+1+(2+1)	meiosis	fertilization	fertilization	sexual
L801	Pop 8	C. laevigata	L2	5	Pisum	0.188	0.283	1.50532	3,39	2,43	1,18	2x	3x	2x	1+1+(2+1)	meiosis	fertilization	fertilization	sexual
L802	Pop 8	C. laevigata	L2	1	Pisum	0.192	0.287	1.49479	2,58	1,89	1,04	2x	3x	2x	1+1+(2+1)	meiosis	fertilization	fertilization	sexual
L802	Pop 8	C. laevigata	L2	2	Pisum	0.185	0.279	1.50811	2,90	2,41	1,16	2x	3x	2x	1+1+(2+1)	meiosis	fertilization	fertilization	sexual
L802	Pop 8	C. laevigata	L2	3	Pisum	0.186	0.279	1.5	3,27	2,57	1,13	2x	3x	2x	1+1+(2+1)	meiosis	fertilization	fertilization	sexual
L802	Pop 8	C. laevigata	L2	4	Pisum	0.191	0.289	1.51309	2,85	2,38	1,35	2x	3x	2x	1+1+(2+1)	meiosis	fertilization	fertilization	sexual
L802	Pop 8	C. laevigata	L2	5	Pisum	0.19	0.286	1.50526	2,73	2,07	1,18	2x	3x	2x	1+1+(2+1)	meiosis	fertilization	fertilization	sexual
L803	Pop 8	C. laevigata	L2	-	-	-	-	-	-	-	-	-	-	2x	-	-	-	-	-
L804	Pop 8	C. laevigata	L2	1	Pisum	0.191	0.286	1.49738	2,69	2,19	2,76	2x	3x	2x	1+1+(2+1)	meiosis	fertilization	fertilization	sexual
L804	Pop 8	C. laevigata	L2	2	Pisum	0.185	0.281	1.51892	2,71	2,13	0,99	2x	3x	2x	1+1+(2+1)	meiosis	fertilization	fertilization	sexual
L804	Pop 8	C. laevigata	L2	3	Pisum	0.191	0.266	1.39267	2,70	1,98	1,16	2x	3x	2x	1+1+(2+1)	meiosis	fertilization	fertilization	sexual
L804	Pop 8	C. laevigata	L2	4	Pisum	0.19	0.285	1.5	3,01	2,42	2,23	2x	3x	2x	1+1+(2+1)	meiosis	fertilization	fertilization	sexual
L804	Pop 8	C. laevigata	L2	5	Pisum	0.16	0.234	1.4625	2,83	2,99	1,69	2x	3x	2x	1+1+(2+1)	meiosis	fertilization	fertilization	sexual
L805	Pop 8	C. laevigata	L2	1	Pisum	0.181	0.274	1.51381	3,52	2,09	1,57	2x	3x	2x	1+1+(2+1)	meiosis	fertilization	fertilization	sexual
L805	Pop 8	C. laevigata	L2	2	Pisum	0.185	0.281	1.51892	2,88	1,96	1,66	2x	3x	2x	1+1+(2+1)	meiosis	fertilization	fertilization	sexual
L805	Pop 8	C. laevigata	L2	3	Pisum	0.189	0.285	1.50794	2,83	2,12	1,02	2x	3x	2x	1+1+(2+1)	meiosis	fertilization	fertilization	sexual
L805	Pop 8	C. laevigata	L2	4	Pisum	0.182	0.549	3.01648	3,53	2,34	1,84	2x	6x	2x	2+(4+2)	apomeiosis	parthenogenesis	fertilization	apomixis
L805	Pop 8	C. laevigata	L2	5	Pisum	0.204	0.288	1.41176	4,96	3,17	1,36	2x	3x	2x	1+1+(2+1)	meiosis	fertilization	fertilization	sexual
L806	Pop 8	C. laevigata	L2	1	Pisum	0.184	0.277	1.50543	2,84	2,30	1,21	2x	3x	2x	1+1+(2+1)	meiosis	fertilization	fertilization	sexual
L806	Pop 8	C. laevigata	L2	2	Pisum	0.217	0.327	1.50691	3,01	3,11	1,77	2x	3x-4x	2x	1+1+(2+1)	meiosis	fertilization	fertilization	sexual
L806	Pop 8	C. laevigata	L2	3	Pisum	0.254	0.345	1.35827	2,77	1,92	1,00	3x	4x	2x	1+2+(2+2)	meiosis	fertilization	fertilization	sexual
L806	Pop 8	C. laevigata	L2	4	Pisum	0.184	0.977	5.30978	3,30	2,43	0,97	2x	10x	2x	2+(10)	ambiguous	ambiguous	ambiguous	ambiguous
L806	Pop 8	C. laevigata	L2	5	Pisum	0.18	0.544	3.02222	3,34	2,96	3,09	2x	6x	2x	2+(4+2)	apomeiosis	parthenogenesis	fertilization	apomixis
L807	Pop 8	C. laevigata	L2	1	Pisum	0.156	0.238	1.52564	3,36	3,10	1,57	2x	3x	2x	1+1+(2+1)	meiosis	fertilization	fertilization	sexual
L807	Pop 8	C. laevigata	L2	2	Pisum	0.181	0.276	1.52486	4,24	4,43	2,83	2x	3x	2x	1+1+(2+1)	meiosis	fertilization	fertilization	sexual
L807	Pop 8	C. laevigata	L2	3	Pisum	0.184	0.278	1.51087	3,50	3,14	2,88	2x	3x	2x	1+1+(2+1)	meiosis	fertilization	fertilization	sexual
L807	Pop 8	C. laevigata	L2	4	Pisum	0.186	0.28	1.50538	3,09	2,42	1,04	2x	3x	2x	1+1+(2+1)	meiosis	fertilization	fertilization	sexual
L807	Pop 8	C. laevigata	L2	5	Pisum	0.185	0.282	1.52432	2,85	2,03	1,50	2x	3x	2x	1+1+(2+1)	meiosis	fertilization	fertilization	sexual
L808	Pop 8	C. laevigata	L2	1	Pisum	0.187	0.281	1.50267	3,68	2,27	1,82	2x	3x	2x	1+1+(2+1)	meiosis	fertilization	fertilization	sexual
L808	Pop 8	C. laevigata	L2	2	Pisum	0.187	0.281	1.50267	3,59	2,50	1,51	2x	3x	2x	1+1+(2+1)	meiosis	fertilization	fertilization	sexual
L808	Pop 8	C. laevigata	L2	3	Pisum	0.187	0.283	1.51337	2,84	3,05	1,76	2x	3x	2x	1+1+(2+1)	meiosis	fertilization	fertilization	sexual
L808	Pop 8	C. laevigata	L2	4	Pisum	0.187	0.283	1.51337	3,05	2,69	1,53	2x	3x	2x	1+1+(2+1)	meiosis	fertilization	fertilization	sexual
L808	Pop 8	C. laevigata	L2	5	Pisum	0.188	0.283	1.50532	3,00	2,69	1,36	2x	3x	2x	1+1+(2+1)	meiosis	fertilization	fertilization	sexual
L809	Pop 8	C. laevigata	L2	1	Pisum	0.185	0.277	1.4973	3,34	3,30	1,55	2x	3x	2x	1+1+(2+1)	meiosis	fertilization	fertilization	sexual
L809	Pop 8	C. laevigata	L2	2	Pisum	0.19	0.283	1.48947	3,04	2,94	1,61	2x	3x	2x	1+1+(2+1)	meiosis	fertilization	fertilization	sexual
L809	Pop 8	C. laevigata	L2	3	Pisum	0.187	0.284	1.51872	3,66	4,82	5,25	2x	3x	2x	1+1+(2+1)	meiosis	fertilization	fertilization	sexual
L809	Pop 8	C. laevigata	L2	4	Pisum	0.19	0.287	1.51053	3,33	2,75	1,27	2x	3x	2x	1+1+(2+1)	meiosis	fertilization	fertilization	sexual
L809	Pop 8	C. laevigata	L2	5	Pisum	0.284	0.851	2.99648	2,33	2,22	1,14	3x	9x	2x	3+(≥8)	ambiguous	ambiguous	ambiguous	ambiguous
L810	Pop 8	C. laevigata	L2	1	Pisum	0.188	0.286	1.52128	3,10	2,54	1,40	2x	3x	2x	1+1+(2+1)	meiosis	fertilization	fertilization	sexual
L810	Pop 8	C. laevigata	L2	2	Pisum	0.187	0.283	1.51337	2,99	2,67	0,99	2x	3x	2x	1+1+(2+1)	meiosis	fertilization	fertilization	sexual
L810	Pop 8	C. laevigata	L2	3	Pisum	0.185	0.282	1.52432	3,14	2,64	1,55	2x	3x	2x	1+1+(2+1)	meiosis	fertilization	fertilization	sexual
L810	Pop 8	C. laevigata	L2	4	Pisum	0.186	0.28	1.50538	2,92	2,47	2,18	2x	3x	2x	1+1+(2+1)	meiosis	fertilization	fertilization	sexual
L810	Pop 8	C. laevigata	L2	5	Pisum	0.19	0.283	1.48947	3,74	4,79	5,37	2x	3x	2x	1+1+(2+1)	meiosis	fertilization	fertilization	sexual
M801	Pop 8	C. monogyna	M	1	Pisum	0.188	0.284	1.51064	3,00	2,30	1,54	2x	3x	2x	1+1+(2+1)	meiosis	fertilization	fertilization	sexual
M801	Pop 8	C. monogyna	M	2	Pisum	0.189	0.285	1.50794	3,03	2,21	1,61	2x	3x	2x	1+1+(2+1)	meiosis	fertilization	fertilization	sexual
M801	Pop 8	C. monogyna	M	3	Pisum	0.188	0.283	1.50532	2,71	2,16	1,77	2x	3x	2x	1+1+(2+1)	meiosis	fertilization	fertilization	sexual
M801	Pop 8	C. monogyna	M	4	Pisum	0.188	0.286	1.52128	2,65	2,07	1,08	2x	3x	2x	1+1+(2+1)	meiosis	fertilization	fertilization	sexual
M801	Pop 8	C. monogyna	M	5	Pisum	0.188	0.283	1.50532	3,06	2,45	1,30	2x	3x	2x	1+1+(2+1)	meiosis	fertilization	fertilization	sexual
M802	Pop 8	C. × subsphaerica	SUB	1	Pisum	0.283	0.762	2.69258	2,48	2,98	1,25	3x	8x	3x	3+(6+1-4)	apomeiosis	parthenogenesis	fertilization	apomixis
M802	Pop 8	C. × subsphaerica	SUB	2	Pisum	0.429	0.719	1.67599	2,60	3,57	2,96	5x	8x	3x	3+2-3+(6+2-3)	apomeiosis	fertilization	fertilization	sexual
M803	Pop 8	C. × subsphaerica	SUB	1	Pisum	0.285	0.762	2.67368	2,40	1,54	1,11	3x	8x	3x	3+(6+1-4)	apomeiosis	parthenogenesis	fertilization	apomixis
M803	Pop 8	C. × subsphaerica	SUB	2	Pisum	0.288	0.922	3.20139	2,18	2,13	1,05	3x	10x	3x	3+(6+1-4)	apomeiosis	parthenogenesis	fertilization	apomixis
M803	Pop 8	C. × subsphaerica	SUB	3	Pisum	0.286	0.671	2.34615	2,29	2,33	1,27	3x	7x	3x	3+(6+1-4)	apomeiosis	parthenogenesis	fertilization	apomixis
M803	Pop 8	C. × subsphaerica	SUB	4	Pisum	0.38	0.671	1.76579	1,83	1,80	1,12	4x	7x	3x	3+1+(6+1)	apomeiosis	fertilization	fertilization	sexual
M803	Pop 8	C. × subsphaerica	SUB	5	Pisum	0.383	0.679	1.77285	1,85	1,46	1,10	4x	7x	3x	3+1+(6+1)	apomeiosis	fertilization	fertilization	sexual
M804	Pop 8	C. monogyna	M	1	Pisum	0.188	0.282	1.5	3,47	2,81	1,46	2x	3x	2x	1+1+(2+1)	meiosis	fertilization	fertilization	sexual
M804	Pop 8	C. monogyna	M	2	Pisum	0.193	0.29	1.50259	2,70	2,44	1,15	2x	3x	2x	1+1+(2+1)	meiosis	fertilization	fertilization	sexual
M804	Pop 8	C. monogyna	M	3	Pisum	0.186	0.278	1.49462	3,34	3,53	1,45	2x	3x	2x	1+1+(2+1)	meiosis	fertilization	fertilization	sexual
M805	Pop 8	C. × subsphaerica	SUB	-	-	-	-	-	-	-	-	-	-	2x	-	-	-	-	-
M806	Pop 8	C. monogyna	M	-	-	-	-	-	-	-	-	-	-	3x	-	-	-	-	-
R801	Pop 8	C. rhipidophylla	R1	-	-	-	-	-	-	-	-	-	-	4x	-	-	-	-	-
R802	Pop 8	C. × macrocarpa	MAC	-	-	-	-	-	-	-	-	-	-	3x	-	-	-	-	-
R803	Pop 8	C. × subsphaerica	SUB	5	Pisum	0.384	0.685	1.78385	1,92	1,56	0,97	4x	7x	3x	3+1+(6+1)	apomeiosis	fertilization	fertilization	sexual
R803	Pop 8	C. × subsphaerica	SUB	1	Pisum	0.288	0.767	2.66319	2,43	1,72	1,27	3x	8x	3x	3+(6+1-4)	apomeiosis	parthenogenesis	fertilization	apomixis
R803	Pop 8	C. × subsphaerica	SUB	2	Pisum	0.287	0.849	2.95819	2,59	2,35	1,12	3x	9x	3x	3+(6+1-4)	apomeiosis	parthenogenesis	fertilization	apomixis
R803	Pop 8	C. × subsphaerica	SUB	3	Pisum	0.289	0.869	3.00692	2,66	1,60	1,37	3x	9x	3x	3+(6+1-4)	apomeiosis	parthenogenesis	fertilization	apomixis
R803	Pop 8	C. × subsphaerica	SUB	4	Pisum	0.285	0.901	3.1614	2,77	1,79	1,72	3x	9x	3x	3+(6+1-4)	apomeiosis	parthenogenesis	fertilization	apomixis
R804	Pop 8	C. × subsphaerica	SUB	-	-	-	-	-	-	-	-	-	-	3x	-	-	-	-	-
R805	Pop 8	C. × subsphaerica	SUB	1	Pisum	0.286	0.762	2.66434	2,26	1,95	1,07	3x	8x	3x	3+(6+1-4)	apomeiosis	parthenogenesis	fertilization	apomixis
R805	Pop 8	C. × subsphaerica	SUB	2	Pisum	0.287	0.767	2.67247	2,08	2,20	1,50	3x	8x	3x	3+(6+1-4)	apomeiosis	parthenogenesis	fertilization	apomixis
R806	Pop 8	C. × subsphaerica	SUB	-	-	-	-	-	-	-	-	-	-	3x	-	-	-	-	-
R807	Pop 8	C. × subsphaerica	SUB	1	Pisum	0.287	0.771	2.68641	2,24	2,20	1,37	3x	8x	3x	3+(6+1-4)	apomeiosis	parthenogenesis	fertilization	apomixis
R807	Pop 8	C. × subsphaerica	SUB	2	Pisum	0.287	0.772	2.6899	1,87	2,58	1,23	3x	8x	3x	3+(6+1-4)	apomeiosis	parthenogenesis	fertilization	apomixis
R807	Pop 8	C. × subsphaerica	SUB	3	Pisum	0.289	0.714	2.47059	2,41	2,46	1,77	3x	7x-8x	3x	3+(6+1-4)	apomeiosis	parthenogenesis	fertilization	apomixis
HMAC901	Pop 9	C. × macrocarpa	MAC	-	-	-	-	-	-	-	-	-	-	4x	-	-	-	-	-
L901	Pop 9	C. laevigata	L2	1	Carex	1.333	2.003	1.50263	2,42	2,21	2,85	2x	3x	2x	1+1+(2+1)	meiosis	fertilization	fertilization	sexual
L901	Pop 9	C. laevigata	L2	2	Carex	1.335	1.985	1.48689	3,03	2,12	2,87	2x	3x	2x	1+1+(2+1)	meiosis	fertilization	fertilization	sexual
L901	Pop 9	C. laevigata	L2	3	Carex	1.328	1.99	1.49849	2,81	2,04	3,44	2x	3x	2x	1+1+(2+1)	meiosis	fertilization	fertilization	sexual
L901	Pop 9	C. laevigata	L2	4	Carex	1.327	1.988	1.49812	2,95	2,07	3,02	2x	3x	2x	1+1+(2+1)	meiosis	fertilization	fertilization	sexual
L901	Pop 9	C. laevigata	L2	5	Carex	1.346	2.007	1.49108	2,98	3,49	3,59	2x	3x	2x	1+1+(2+1)	meiosis	fertilization	fertilization	sexual
L902	Pop 9	C. laevigata	L2	1	Carex	1.33	2.007	1.50902	3,22	2,85	3,39	2x	3x	2x	1+1+(2+1)	meiosis	fertilization	fertilization	sexual
L902	Pop 9	C. laevigata	L2	2	Carex	1.356	2.049	1.51106	2,91	2,58	3,86	2x	3x	2x	1+1+(2+1)	meiosis	fertilization	fertilization	sexual
L902	Pop 9	C. laevigata	L2	3	Carex	1.338	2.024	1.51271	2,68	1,89	3,72	2x	3x	2x	1+1+(2+1)	meiosis	fertilization	fertilization	sexual
L902	Pop 9	C. laevigata	L2	4	Carex	1.328	1.996	1.50301	2,94	2,56	3,23	2x	3x	2x	1+1+(2+1)	meiosis	fertilization	fertilization	sexual
L902	Pop 9	C. laevigata	L2	5	Carex	1.321	1.981	1.49962	3,08	2,68	3,41	2x	3x	2x	1+1+(2+1)	meiosis	fertilization	fertilization	sexual
L903	Pop 9	C. laevigata	L2	1	Carex	1.333	1.998	1.49887	2,55	2,67	2,88	2x	3x	2x	1+1+(2+1)	meiosis	fertilization	fertilization	sexual
L903	Pop 9	C. laevigata	L2	2	Carex	1.35	2.023	1.49852	2,97	2,90	3,44	2x	3x	2x	1+1+(2+1)	meiosis	fertilization	fertilization	sexual
L903	Pop 9	C. laevigata	L2	3	Carex	1.328	1.989	1.49774	2,52	1,85	3,22	2x	3x	2x	1+1+(2+1)	meiosis	fertilization	fertilization	sexual
L903	Pop 9	C. laevigata	L2	4	Carex	1.331	1.995	1.49887	2,85	2,96	3,08	2x	3x	2x	1+1+(2+1)	meiosis	fertilization	fertilization	sexual
L903	Pop 9	C. laevigata	L2	5	Carex	1.329	1.965	1.47856	3,21	2,64	3,98	2x	3x	2x	1+1+(2+1)	meiosis	fertilization	fertilization	sexual
L904	Pop 9	C. laevigata	L2	1	Carex	1.338	2.007	1.5	3,31	2,82	4,06	2x	3x	2x	1+1+(2+1)	meiosis	fertilization	fertilization	sexual
L904	Pop 9	C. laevigata	L2	2	Carex	1.33	1.987	1.49398	2,77	2,66	3,77	2x	3x	2x	1+1+(2+1)	meiosis	fertilization	fertilization	sexual
L904	Pop 9	C. laevigata	L2	3	Carex	1.364	2.025	1.4846	2,60	1,89	2,99	2x	3x	2x	1+1+(2+1)	meiosis	fertilization	fertilization	sexual
L904	Pop 9	C. laevigata	L2	4	Carex	1.345	2.013	1.49665	2,28	2,28	3,49	2x	3x	2x	1+1+(2+1)	meiosis	fertilization	fertilization	sexual
L904	Pop 9	C. laevigata	L2	5	Carex	1.348	2.018	1.49703	2,88	1,96	2,99	2x	3x	2x	1+1+(2+1)	meiosis	fertilization	fertilization	sexual
L905	Pop 9	C. laevigata	L2	1	Carex	1.334	1.993	1.494	2,84	2,14	3,54	2x	3x	2x	1+1+(2+1)	meiosis	fertilization	fertilization	sexual
L905	Pop 9	C. laevigata	L2	2	Carex	1.328	1.98	1.49096	2,95	2,41	3,34	2x	3x	2x	1+1+(2+1)	meiosis	fertilization	fertilization	sexual
L905	Pop 9	C. laevigata	L2	3	Carex	1.325	2.006	1.51396	2,22	2,31	2,95	2x	3x	2x	1+1+(2+1)	meiosis	fertilization	fertilization	sexual
L905	Pop 9	C. laevigata	L2	4	Carex	1.322	1.979	1.49697	2,41	2,23	3,18	2x	3x	2x	1+1+(2+1)	meiosis	fertilization	fertilization	sexual
L905	Pop 9	C. laevigata	L2	5	Carex	1.335	1.991	1.49139	2,57	1,97	2,81	2x	3x	2x	1+1+(2+1)	meiosis	fertilization	fertilization	sexual
L906	Pop 9	C. laevigata	L2	1	Carex	1.329	1.982	1.49135	2,54	2,00	3,13	2x	3x	2x	1+1+(2+1)	meiosis	fertilization	fertilization	sexual
L906	Pop 9	C. laevigata	L2	2	Carex	1.33	1.974	1.48421	2,62	2,53	3,34	2x	3x	2x	1+1+(2+1)	meiosis	fertilization	fertilization	sexual
L906	Pop 9	C. laevigata	L2	3	Carex	1.329	1.986	1.49436	2,76	2,05	3,20	2x	3x	2x	1+1+(2+1)	meiosis	fertilization	fertilization	sexual
L906	Pop 9	C. laevigata	L2	4	Carex	1.333	2	1.50038	2,73	1,57	3,15	2x	3x	2x	1+1+(2+1)	meiosis	fertilization	fertilization	sexual
L906	Pop 9	C. laevigata	L2	5	Carex	1.323	1.966	1.48602	2,90	2,25	2,83	2x	3x	2x	1+1+(2+1)	meiosis	fertilization	fertilization	sexual
L907	Pop 9	C. laevigata	L2	1	Carex	1.308	1.97	1.50612	2,87	3,03	3,51	2x	3x	2x	1+1+(2+1)	meiosis	fertilization	fertilization	sexual
L907	Pop 9	C. laevigata	L2	2	Carex	1.32	1.965	1.48864	3,71	2,41	3,83	2x	3x	2x	1+1+(2+1)	meiosis	fertilization	fertilization	sexual
L907	Pop 9	C. laevigata	L2	3	Carex	1.312	1.972	1.50305	2,98	2,27	3,20	2x	3x	2x	1+1+(2+1)	meiosis	fertilization	fertilization	sexual
L907	Pop 9	C. laevigata	L2	4	Carex	1.285	1.915	1.49027	3,14	2,77	3,90	2x	3x	2x	1+1+(2+1)	meiosis	fertilization	fertilization	sexual
L907	Pop 9	C. laevigata	L2	5	Carex	1.319	1.974	1.49659	2,85	2,00	3,38	2x	3x	2x	1+1+(2+1)	meiosis	fertilization	fertilization	sexual
L908	Pop 9	C. laevigata	L2	1	Carex	1.338	2.01	1.50224	2,73	1,96	3,31	2x	3x	2x	1+1+(2+1)	meiosis	fertilization	fertilization	sexual
L908	Pop 9	C. laevigata	L2	2	Carex	1.326	1.989	1.5	2,81	2,11	3,33	2x	3x	2x	1+1+(2+1)	meiosis	fertilization	fertilization	sexual
L908	Pop 9	C. laevigata	L2	3	Carex	1.321	1.989	1.50568	3,18	2,47	2,84	2x	3x	2x	1+1+(2+1)	meiosis	fertilization	fertilization	sexual
L908	Pop 9	C. laevigata	L2	4	Carex	1.318	1.981	1.50303	2,96	2,85	3,25	2x	3x	2x	1+1+(2+1)	meiosis	fertilization	fertilization	sexual
L908	Pop 9	C. laevigata	L2	5	Carex	1.323	1.97	1.48904	2,73	1,64	3,30	2x	3x	2x	1+1+(2+1)	meiosis	fertilization	fertilization	sexual
L909	Pop 9	C. laevigata	L2	1	Carex	1.318	1.973	1.49697	2,97	1,60	3,34	2x	3x	3x	1+1+(2+1)	meiosis	fertilization	fertilization	sexual
L909	Pop 9	C. laevigata	L2	2	Carex	1.334	1.982	1.48576	2,57	1,81	3,00	2x	3x	3x	1+1+(2+1)	meiosis	fertilization	fertilization	sexual
L909	Pop 9	C. laevigata	L2	3	Carex	1.327	1.985	1.49586	2,82	2,03	3,27	2x	3x	3x	1+1+(2+1)	meiosis	fertilization	fertilization	sexual
L909	Pop 9	C. laevigata	L2	4	Carex	1.323	1.971	1.4898	2,74	2,18	3,32	2x	3x	3x	1+1+(2+1)	meiosis	fertilization	fertilization	sexual
L909	Pop 9	C. laevigata	L2	5	Carex	1.332	1.982	1.48799	2,69	1,52	3,66	2x	3x	3x	1+1+(2+1)	meiosis	fertilization	fertilization	sexual
L910	Pop 9	C. laevigata	L2	1	Carex	1.91	5.165	2.70419	1,99	1,53	3,76	3x	8x	3x	3+(6+1-4)	apomeiosis	parthenogenesis	fertilization	apomixis
L910	Pop 9	C. laevigata	L2	2	Carex	1.988	5.269	2.6504	1,95	1,96	3,23	3x	8x	3x	3+(6+1-4)	apomeiosis	parthenogenesis	fertilization	apomixis
L910	Pop 9	C. laevigata	L2	3	Carex	2.003	5.296	2.64403	2,25	1,59	3,39	3x	8x	3x	3+(6+1-4)	apomeiosis	parthenogenesis	fertilization	apomixis
L910	Pop 9	C. laevigata	L2	4	Carex	1.983	5.208	2.62632	2,26	2,07	4,08	3x	8x	3x	3+(6+1-4)	apomeiosis	parthenogenesis	fertilization	apomixis
L911	Pop 9	C. laevigata	L2	1	Carex	1.311	1.964	1.49809	2,97	1,99	3,13	2x	3x	2x	1+1+(2+1)	meiosis	fertilization	fertilization	sexual
L911	Pop 9	C. laevigata	L2	2	Carex	1.33	1.996	1.50075	2,74	1,75	2,85	2x	3x	2x	1+1+(2+1)	meiosis	fertilization	fertilization	sexual
L911	Pop 9	C. laevigata	L2	3	Carex	1.32	1.976	1.49697	2,71	2,13	3,49	2x	3x	2x	1+1+(2+1)	meiosis	fertilization	fertilization	sexual
L911	Pop 9	C. laevigata	L2	4	Carex	1.321	1.968	1.48978	2,83	1,79	3,41	2x	3x	2x	1+1+(2+1)	meiosis	fertilization	fertilization	sexual
L911	Pop 9	C. laevigata	L2	5	Carex	1.333	1.991	1.49362	2,67	1,80	3,13	2x	3x	2x	1+1+(2+1)	meiosis	fertilization	fertilization	sexual
L912	Pop 9	C. laevigata	L2	1	Carex	1.319	1.988	1.5072	2,90	2,48	3,59	2x	3x	2x	1+1+(2+1)	meiosis	fertilization	fertilization	sexual
L912	Pop 9	C. laevigata	L2	2	Carex	1.328	1.972	1.48494	2,46	1,77	3,13	2x	3x	2x	1+1+(2+1)	meiosis	fertilization	fertilization	sexual
L912	Pop 9	C. laevigata	L2	3	Carex	1.305	1.988	1.52337	2,61	2,97	3,69	2x	3x	2x	1+1+(2+1)	meiosis	fertilization	fertilization	sexual
L912	Pop 9	C. laevigata	L2	4	Carex	1.302	1.962	1.50691	4,37	4,38	4,66	2x	3x	2x	1+1+(2+1)	meiosis	fertilization	fertilization	sexual
L912	Pop 9	C. laevigata	L2	5	Carex	2.02	2.675	1.32426	2,20	1,91	3,57	3x	4x	2x	1+2+(2+2)	meiosis	fertilization	fertilization	sexual
M901	Pop 9	C. rhipidophylla	R1	1	Carex	2.055	6.363	3.09635	2,20	1,89	3,78	3x	9x	3x	3+(6+1-4)	apomeiosis	parthenogenesis	fertilization	apomixis
M901	Pop 9	C. rhipidophylla	R1	2	Carex	2.048	6.633	3.23877	1,95	2,06	3,42	3x	10x	3x	3+(6+1-4)	apomeiosis	parthenogenesis	fertilization	apomixis
M901	Pop 9	C. rhipidophylla	R1	3	Carex	2.035	6.035	2.9656	2,47	2,23	3,54	3x	9x	3x	3+(6+1-4)	apomeiosis	parthenogenesis	fertilization	apomixis
M901	Pop 9	C. rhipidophylla	R1	4	Carex	2.03	8.607	4.2399	2,25	2,39	3,61	3x	13x	3x	3+(>10)	ambiguous	ambiguous	ambiguous	ambiguous
M901	Pop 9	C. rhipidophylla	R1	5	Carex	2.048	5.403	2.63818	2,31	2,78	3,24	3x	8x	3x	3+(6+1-4)	apomeiosis	parthenogenesis	fertilization	apomixis
M902	Pop 9	C. rhipidophylla	R1	1	Carex	2.035	6.425	3.15725	1,87	1,56	3,12	3x	9x	3x	3+(6+1-4)	apomeiosis	parthenogenesis	fertilization	apomixis
M902	Pop 9	C. rhipidophylla	R1	2	Carex	2.03	6.717	3.30887	2,00	1,51	3,23	3x	10x	3x	3+(6+1-4)	apomeiosis	parthenogenesis	fertilization	apomixis
M902	Pop 9	C. rhipidophylla	R1	3	Carex	2.044	6.862	3.35714	2,24	2,39	3,37	3x	10x	3x	3+(6+1-4)	apomeiosis	parthenogenesis	fertilization	apomixis
M903	Pop 9	C. rhipidophylla	R1	1	Carex	2.06	6.642	3.22427	2,54	1,67	3,45	3x	10x	3x	3+(6+1-4)	apomeiosis	parthenogenesis	fertilization	apomixis
M903	Pop 9	C. rhipidophylla	R1	2	Carex	2.05	6.41	3.12683	1,92	1,71	3,34	3x	9x	3x	3+(6+1-4)	apomeiosis	parthenogenesis	fertilization	apomixis
M903	Pop 9	C. rhipidophylla	R1	3	Carex	3.056	5.127	1.67768	2,02	2,48	3,31	5x	8x	3x	3+2-3+(6+2-3)	apomeiosis	fertilization	fertilization	sexual
M903	Pop 9	C. rhipidophylla	R1	4	Carex	3.217	5.202	1.61703	2,52	3,50	4,33	5x	8x	3x	3+2-3+(6+2-3)	apomeiosis	fertilization	fertilization	sexual
M903	Pop 9	C. rhipidophylla	R1	5	Carex	3.355	5.454	1.62563	1,14	2,30	3,43	5x	8x	3x	3+2-3+(6+2-3)	apomeiosis	fertilization	fertilization	sexual
M904	Pop 9	C. rhipidophylla	R1	1	Carex	2.015	6.382	3.16725	2,10	1,98	4,06	3x	9x	3x	3+(6+1-4)	apomeiosis	parthenogenesis	fertilization	apomixis
M904	Pop 9	C. rhipidophylla	R1	2	Carex	2.069	5.569	2.69164	3,79	2,14	3,60	3x	8x	3x	3+(6+1-4)	apomeiosis	parthenogenesis	fertilization	apomixis
M905	Pop 9	C. rhipidophylla	R1	1	Carex	2.029	4.984	2.45638	1,71	1,88	3,38	3x	7x	-	-	-	-	-	-
M905	Pop 9	C. rhipidophylla	R1	2	Carex	2.048	5.957	2.90869	2,20	2,50	3,29	3x	9x	-	-	-	-	-	-
M905	Pop 9	C. rhipidophylla	R1	3	Carex	2.052	5.363	2.61355	2,34	1,98	3,19	3x	8x	-	-	-	-	-	-
M905	Pop 9	C. rhipidophylla	R1	4	Carex	2.061	6.275	3.04464	2,05	1,99	3,42	3x	9x	-	-	-	-	-	-
M905	Pop 9	C. rhipidophylla	R1	5	Carex	2.035	6.334	3.11253	2,62	2,02	3,72	3x	9x	-	-	-	-	-	-
M906	Pop 9	C. rhipidophylla	R1	1	Carex	2.035	6.768	3.3258	1,94	1,58	3,64	3x	10x	3x	3+(6+1-4)	apomeiosis	parthenogenesis	fertilization	apomixis
M906	Pop 9	C. rhipidophylla	R1	2	Carex	2.012	5.399	2.6834	1,80	1,50	3,38	3x	8x	3x	3+(6+1-4)	apomeiosis	parthenogenesis	fertilization	apomixis
M906	Pop 9	C. rhipidophylla	R1	3	Carex	2.046	5.433	2.65543	2,12	1,84	3,38	3x	8x	3x	3+(6+1-4)	apomeiosis	parthenogenesis	fertilization	apomixis
M906	Pop 9	C. rhipidophylla	R1	4	Carex	2.026	6.4	3.15893	2,12	1,85	3,85	3x	9x	3x	3+(6+1-4)	apomeiosis	parthenogenesis	fertilization	apomixis
M906	Pop 9	C. rhipidophylla	R1	5	Carex	2.02	5.83	2.88614	1,81	1,71	3,41	3x	8x-9x	3x	3+(6+1-4)	apomeiosis	parthenogenesis	fertilization	apomixis
R901	Pop 9	C. × subsphaerica	SUB	1	Carex	2.738	8.054	2.94156	2,16	1,82	4,13	4x	12x	4x	4+(8+1-4)	apomeiosis	parthenogenesis	fertilization	apomixis
R901	Pop 9	C. × subsphaerica	SUB	2	Carex	2.667	7.895	2.96025	1,81	1,32	3,27	4x	12x	4x	4+(8+1-4)	apomeiosis	parthenogenesis	fertilization	apomixis
R901	Pop 9	C. × subsphaerica	SUB	3	Carex	4.053	-	-	1,24	-	3,32	6x	-	4x	-	-	-	-	-
R901	Pop 9	C. × subsphaerica	SUB	4	Carex	3.981	6.492	1.63075	1,28	3,10	3,24	6x	10x	4x	4+2+(8+2)	apomeiosis	fertilization	fertilization	sexual
R902	Pop 9	C. × subsphaerica	SUB	1	Carex	2.019	7.342	3.63645	2,06	1,65	3,87	3x	11x	3x	3+(>10)	ambiguous	ambiguous	ambiguous	ambiguous
R902	Pop 9	C. × subsphaerica	SUB	2	Carex	2.041	6.812	3.33758	1,47	1,85	3,76	3x	10x	3x	3+(6+1-4)	apomeiosis	parthenogenesis	fertilization	apomixis
R902	Pop 9	C. × subsphaerica	SUB	3	Carex	2.014	6.54	3.24727	1,94	2,26	3,46	3x	10x	3x	3+(6+1-4)	apomeiosis	parthenogenesis	fertilization	apomixis
R902	Pop 9	C. × subsphaerica	SUB	4	Carex	2.014	6.687	3.32026	1,95	2,02	2,93	3x	10x	3x	3+(6+1-4)	apomeiosis	parthenogenesis	fertilization	apomixis
R902	Pop 9	C. × subsphaerica	SUB	5	Carex	1.998	6.185	3.0956	2,02	1,87	3,53	3x	9x	3x	3+(6+1-4)	apomeiosis	parthenogenesis	fertilization	apomixis
R903	Pop 9	C. × subsphaerica	SUB	1	Carex	2.019	4.621	2.28876	1,89	2,91	2,95	3x	7x	3x	3+(6+1-4)	apomeiosis	parthenogenesis	fertilization	apomixis
R903	Pop 9	C. × subsphaerica	SUB	2	Carex	1.999	5.275	2.63882	1,73	1,54	3,60	3x	8x	3x	3+(6+1-4)	apomeiosis	parthenogenesis	fertilization	apomixis
R903	Pop 9	C. × subsphaerica	SUB	3	Carex	2.008	5.291	2.63496	2,11	2,08	3,34	3x	8x	3x	3+(6+1-4)	apomeiosis	parthenogenesis	fertilization	apomixis
R903	Pop 9	C. × subsphaerica	SUB	4	Carex	2.008	5.303	2.64094	2,47	3,54	3,61	3x	8x	3x	3+(6+1-4)	apomeiosis	parthenogenesis	fertilization	apomixis
R904	Pop 9	C. × subsphaerica	SUB	1	Carex	2.001	4.623	2.31034	2,44	2,24	3,18	3x	7x	3x	3+(6+1-4)	apomeiosis	parthenogenesis	fertilization	apomixis
R904	Pop 9	C. × subsphaerica	SUB	2	Carex	1.983	5.249	2.647	2,29	2,09	4,03	3x	8x	3x	3+(6+1-4)	apomeiosis	parthenogenesis	fertilization	apomixis
R904	Pop 9	C. × subsphaerica	SUB	3	Carex	1.971	5.212	2.64434	2,10	2,22	3,80	3x	8x	3x	3+(6+1-4)	apomeiosis	parthenogenesis	fertilization	apomixis
R904	Pop 9	C. × subsphaerica	SUB	4	Carex	1.968	5.144	2.61382	2,05	3,67	3,39	3x	8x	3x	3+(6+1-4)	apomeiosis	parthenogenesis	fertilization	apomixis
R904	Pop 9	C. × subsphaerica	SUB	5	Carex	1.977	5.198	2.62924	2,18	2,84	3,65	3x	8x	3x	3+(6+1-4)	apomeiosis	parthenogenesis	fertilization	apomixis
R905	Pop 9	-	-	-	-	-	-	-	-	-	-	-	-	-	-	-	-	-	-
R906	Pop 9	C. × macrocarpa	MAC	1	Carex	2.684	6.728	2.50671	1,80	1,86	3,54	4x	10x	4x	4+(8+1-4)	apomeiosis	parthenogenesis	fertilization	apomixis
R906	Pop 9	C. × macrocarpa	MAC	2	Carex	2.681	8.137	3.03506	1,79	2,24	3,28	4x	12x	4x	4+(8+1-4)	apomeiosis	parthenogenesis	fertilization	apomixis
R906	Pop 9	C. × macrocarpa	MAC	3	Carex	2.698	6.659	2.46812	1,53	2,05	3,12	4x	10x	4x	4+(8+1-4)	apomeiosis	parthenogenesis	fertilization	apomixis
R906	Pop 9	C. × macrocarpa	MAC	4	Carex	4.081	6.812	1.6692	1,46	2,28	3,47	6x	10x	4x	4+2+(8+2)	apomeiosis	fertilization	fertilization	sexual
R906	Pop 9	C. × macrocarpa	MAC	5	Carex	4.018	7.954	1.97959	1,45	1,81	3,69	6x	12x	4x	6+(≥12)	ambiguous	ambiguous	ambiguous	ambiguous
R907	Pop 9	C. × subsphaerica	SUB	1	Carex	2.015	4.63	2.29777	2,12	2,86	3,33	3x	7x	3x	3+(6+1-4)	apomeiosis	parthenogenesis	fertilization	apomixis
R907	Pop 9	C. × subsphaerica	SUB	2	Carex	2.048	6.807	3.32373	2,40	2,03	3,98	3x	10x	3x	3+(6+1-4)	apomeiosis	parthenogenesis	fertilization	apomixis
R907	Pop 9	C. × subsphaerica	SUB	3	Carex	2.002	8.503	4.24725	2,24	1,46	3,82	3x	12x-13x	3x	3+(>10)	ambiguous	ambiguous	ambiguous	ambiguous
R907	Pop 9	C. × subsphaerica	SUB	4	Carex	3.431	5.487	1.59924	1,27	1,42	2,95	5x	8x	3x	3+2-3+(6+2-3)	apomeiosis	fertilization	fertilization	sexual
R907	Pop 9	C. × subsphaerica	SUB	5	Carex	3.361	5.343	1.58971	1,22	1,52	3,18	5x	8x	3x	3+2-3+(6+2-3)	apomeiosis	fertilization	fertilization	sexual
R908	Pop 9	C. × subsphaerica	SUB	1	Carex	1.989	3.688	1.8542	2,45	4,71	3,67	3x	5x-6x	3x	3+(6)	apomeiosis	parthenogenesis	autonomous	apomixis
R908	Pop 9	C. × subsphaerica	SUB	2	Carex	1.983	6.553	3.30459	2,36	2,45	3,66	3x	10x	3x	3+(6+1-4)	apomeiosis	parthenogenesis	fertilization	apomixis
R908	Pop 9	C. × subsphaerica	SUB	3	Carex	2.01	6.253	3.11095	1,94	1,89	3,24	3x	9x	3x	3+(6+1-4)	apomeiosis	parthenogenesis	fertilization	apomixis
R908	Pop 9	C. × subsphaerica	SUB	4	Carex	1.941	5.134	2.64503	2,85	2,95	3,86	3x	8x	3x	3+(6+1-4)	apomeiosis	parthenogenesis	fertilization	apomixis
R908	Pop 9	C. × subsphaerica	SUB	5	Carex	1.962	6.352	3.23751	2,85	2,70	4,00	3x	9x	3x	3+(6+1-4)	apomeiosis	parthenogenesis	fertilization	apomixis
R909	Pop 9	C. × macrocarpa	MAC	-	-	-	-	-	-	-	-	-	-	3x	-	-	-	-	-
R910	Pop 9	C. rhipidophylla	R	1	Carex	2.011	5.365	2.66783	1,79	1,17	3,37	3x	8x	3x	3+(6+1-4)	apomeiosis	parthenogenesis	fertilization	apomixis
R910	Pop 9	C. rhipidophylla	R	2	Carex	1.982	6.494	3.27649	1,83	1,58	3,15	3x	10x	3x	3+(6+1-4)	apomeiosis	parthenogenesis	fertilization	apomixis
R910	Pop 9	C. rhipidophylla	R	3	Carex	2.007	6.741	3.35874	2,06	1,20	3,78	3x	10x	3x	3+(6+1-4)	apomeiosis	parthenogenesis	fertilization	apomixis
R910	Pop 9	C. rhipidophylla	R	4	Carex	2	5.316	2.658	2,04	1,51	3,65	3x	8x	3x	3+(6+1-4)	apomeiosis	parthenogenesis	fertilization	apomixis
R910	Pop 9	C. rhipidophylla	R	5	Carex	1.971	5.244	2.66058	1,58	1,46	3,75	3x	8x	3x	3+(6+1-4)	apomeiosis	parthenogenesis	fertilization	apomixis
R911	Pop 9	C. rhipidophylla	R2	1	Carex	2.684	7.95	2.962	1,72	1,93	3,40	4x	12x	4x	4+(8+1-4)	apomeiosis	parthenogenesis	fertilization	apomixis
R911	Pop 9	C. rhipidophylla	R2	2	Carex	2.679	6.709	2.50429	1,66	1,69	3,70	4x	10x	4x	4+(8+1-4)	apomeiosis	parthenogenesis	fertilization	apomixis
R911	Pop 9	C. rhipidophylla	R2	3	Carex	4.184	8.044	1.92256	1,09	1,78	3,54	6x	12x	4x	6+(≥12)	ambiguous	ambiguous	ambiguous	ambiguous
R911	Pop 9	C. rhipidophylla	R2	4	Carex	2.662	7.935	2.98084	1,87	2,09	4,11	4x	12x	4x	4+(8+1-4)	apomeiosis	parthenogenesis	fertilization	apomixis
R912	Pop 9	C. × subsphaerica	SUB	1	Carex	2.558	3.866	1.51134	1,43	1,85	2,57	4x	6x	4x	2+2+(4+2)	meiosis	fertilization	fertilization	sexual
R912	Pop 9	C. × subsphaerica	SUB	2	Carex	2.699	4.124	1.52797	1,31	1,71	3,12	4x	6x	4x	2+2+(4+2)	meiosis	fertilization	fertilization	sexual
R912	Pop 9	C. × subsphaerica	SUB	3	Carex	2.691	8.086	3.00483	1,48	1,82	3,51	4x	12x	4x	4+(8+1-4)	apomeiosis	parthenogenesis	fertilization	apomixis
R912	Pop 9	C. × subsphaerica	SUB	4	Carex	2.704	10.564	3.9068	1,56	1,86	3,70	4x	16x	4x	4+(>12)	ambiguous	ambiguous	ambiguous	ambiguous
R912	Pop 9	C. × subsphaerica	SUB	5	Carex	2.644	4.048	1.53101	1,54	1,74	4,74	4x	6x	4x	2+2+(4+2)	meiosis	fertilization	fertilization	sexual
R913	Pop 9	C. rhipidophylla	R1	1	Carex	2.032	6.742	3.31791	2,15	1,75	3,08	3x	10x	3x	3+(6+1-4)	apomeiosis	parthenogenesis	fertilization	apomixis
R913	Pop 9	C. rhipidophylla	R1	2	Carex	2.036	4.741	2.32859	1,78	1,82	3,19	3x	7x	3x	3+(6+1-4)	apomeiosis	parthenogenesis	fertilization	apomixis
R913	Pop 9	C. rhipidophylla	R1	3	Carex	2.012	8.584	4.2664	2,14	1,61	3,81	3x	13x	3x	3+(>10)	ambiguous	ambiguous	ambiguous	ambiguous
R913	Pop 9	C. rhipidophylla	R1	4	Carex	1.986	6.621	3.33384	2,04	2,09	3,17	3x	10x	3x	3+(6+1-4)	apomeiosis	parthenogenesis	fertilization	apomixis
R913	Pop 9	C. rhipidophylla	R1	5	Carex	1.987	5.273	2.65375	1,84	2,13	3,22	3x	8x	3x	3+(6+1-4)	apomeiosis	parthenogenesis	fertilization	apomixis

## Sheet: Supplementary Table S6
Supplementary Table S6	Results of morphometric analyses based on 7 fruit characters.
Scores of the 3 highest total canonical structure values for the discriminant analysis of 198 individuals are presented in bold (axes: CDA1 and CDA2).
Character	CDA1	CDA2
Radius of the floral disk (DR)	0.243508	0.81491
Fruit length (L)	-0.599883	0.621202
Fruit width (W)	0.053128	0.468037
Position of the widest part (WP)	-0.294809	0.566741
Sepal length (SL)	-0.658628	0.0461721
Sepal width (SW)	0.10758	-0.029195
Number of pyrens (P)	0.930616	0.210486

## Sheet: Supplementary Table S7
Supplementary Table S7	Results of morphometric analyses based on 25 characters of the leaves of flowering shoots and short shoots.
Scores of 4 highest absolute total canonical structure values for the discriminant analyses of 266 individuals from flowering shoots (axes: CDA1fl and CDA2fl) and 231 individuals from short shoots (CDA1sh and CDA2sh) are presented in bold.
Character	CDA1fl	CDA2fl	CDA1sh	CDA2sh
Landmark 1, x coordinate (LM1_x)	-0.0294872	-0.273629	0.028297	-0.103791
Landmark 1, y coordinate (LM1_y)	0.0994194	0.0804411	-0.0850874	-0.0576625
Landmark 2, x coordinate (LM2_x)	-0.0257426	0.0979294	0.0148736	0.0608413
Landmark 2, y coordinate (LM2_y)	0.860218	0.082515	0.866987	0.191111
Landmark 3, x coordinate (LM3_x)	-0.405709	0.440567	-0.455294	0.622884
Landmark 3, y coordinate (LM3_y)	0.690433	-0.311702	0.673664	-0.243919
Landmark 4, x coordinate (LM4_x)	-0.880892	0.060849	-0.863824	0.00925922
Landmark 4, y coordinate (LM4_y)	-0.721671	-0.0094612	-0.660456	0.130644
Landmark 5, x coordinate (LM5_x)	0.514013	0.0163889	0.517102	0.0891627
Landmark 5, y coordinate (LM5_y)	-0.869227	-0.0409208	-0.83159	-0.128136
Landmark 6, x coordinate (LM6_x)	-0.839393	0.0362853	-0.821096	-0.120877
Landmark 6, y coordinate (LM6_y)	0.137686	0.386074	0.0548898	0.305104
Landmark 7, x coordinate (LM7_x)	-0.345625	-0.011885	-0.392832	-0.146333
Landmark 7, y coordinate (LM7_y)	-0.817977	0.0299203	-0.783355	-0.0912528
Landmark 8, x coordinate (LM8_x)	0.0904469	-0.238104	-0.0185954	-0.034995
Landmark 8, y coordinate (LM8_y)	0.768416	0.00664145	0.754791	0.171933
Landmark 9, x coordinate (LM9_x)	0.416133	-0.037186	0.438431	0.0241627
Landmark 9, y coordinate (LM9_y)	-0.841077	0.0458344	-0.759305	0.00176175
Landmark 10, y coordinate (LM10_y)	0.195806	0.698545	0.104321	0.412782
Landmark 11, x coordinate (LM11_x)	-0.540795	0.154968	-0.460291	-0.0459748
Landmark 11, y coordinate (LM11_y)	-0.841774	-0.0099591	-0.805003	-0.0821644
Landmark 12, x coordinate (LM12_x)	0.873895	0.0515991	0.883633	0.0385131
Landmark 12, y coordinate (LM12_y)	-0.70416	0.174293	-0.575746	0.00905717
Landmark 13, x coordinate (LM13_x)	0.428655	-0.456569	0.393174	-0.565847
Landmark 13, y coordinate (LM13_y)	0.709634	-0.222054	0.618694	-0.167731

## Sheet: Supplementary Table S8
Supplementary Table S8	Results of morphometric analyses based on 58 morphological characters for both fruits and 2 types of leaves averaged for individuals.
Scores of 3 highest absolute total canonical structure values for the discriminant analyses of 251 individuals (axes: CDA1 and CDA2) are presented in bold.
Character	CDA1	CDA2
Radius of the floral disk (DR)	0.350431	0.322394
Fruit length (L)	0.545664	0.156345
Position of the widest part (WP)	0.246231	0.094102
Fruit width (W)	0.0653299	0.0239599
Sepal length (SL)	0.644163	0.0470722
Sepal width (SW)	0.0121116	0.0169276
Number of pyrens (P)	0.879881	0.0165879
Landmark 1, x coordinate, flowering shoots (LM1_x_fl)	0.015337	0.21148
Landmark 1, y coordinate, flowering shoots (LM1_y_fl)	0.143852	0.0573325
Landmark 2, x coordinate, flowering shoots (LM2_x_fl)	0.0387596	0.0638692
Landmark 2, y coordinate, flowering shoots (LM2_y_fl)	0.831274	0.0468353
Landmark 3, x coordinate, flowering shoots (LM3_x_fl)	0.370367	0.338961
Landmark 3, y coordinate, flowering shoots (LM3_y_fl)	0.62264	0.301043
Landmark 4, x coordinate, flowering shoots (LM4_x_fl)	0.817801	0.160131
Landmark 4, y coordinate, flowering shoots (LM4_y_fl)	0.669913	0.0831435
Landmark 5, x coordinate, flowering shoots (LM5_x_fl)	0.519607	0.0202325
Landmark 5, y coordinate, flowering shoots (LM5_y_fl)	0.841052	0.0486891
Landmark 6, x coordinate, flowering shoots (LM6_y_fl)	0.790829	0.135162
Landmark 6, y coordinate, flowering shoots (LM6_y_fl)	0.203718	0.254271
Landmark 7, x coordinate, flowering shoots (LM7_x_fl)	0.336615	0.0224989
Landmark 7, y coordinate, flowering shoots (LM7_y_fl)	0.762322	0.110171
Landmark 8, x coordinate, flowering shoots (LM8_x_fl)	0.0826098	0.177056
Landmark 8, y coordinate, flowering shoots (LM8_y_fl)	0.749164	0.0797116
Landmark 9, x coordinate, flowering shoots (LM9_x_fl)	0.369795	0.0747315
Landmark 9, y coordinate, flowering shoots (LM9_y_fl)	0.77865	0.135973
Landmark 10, y coordinate, flowering shoots (LM10_y_fl)	0.205024	0.44683
Landmark 11, x coordinate, flowering shoots (LM11_x_fl)	0.501755	0.189705
Landmark 11, y coordinate, flowering shoots (LM11_y_fl)	0.789649	0.105575
Landmark 12, x coordinate, flowering shoots (LM12_x_fl)	0.842617	0.0667456
Landmark 12, y coordinate, flowering shoots (LM12_y_fl)	0.634951	0.227203
Landmark 13, x coordinate, flowering shoots (LM13_x_fl)	0.362478	0.3672
Landmark 13, y coordinate, flowering shoots (LM13_y_fl)	0.641634	0.234396
Landmark 1, x coordinate, short shoots (LM1_x_sh)	0.115168	0.00480558
Landmark 1, y coordinate, short shoots (LM1_sh)	0.0390102	0.0857125
Landmark 2, x coordinate, short shoots (LM2_x_sh)	0.0222822	0.0674039
Landmark 2, y coordinate, short shoots (LM2_y_sh)	0.585154	0.0132503
Landmark 3, x coordinate, short shoots (LM3_x_sh)	0.224746	0.453601
Landmark 3, y coordinate, short shoots (LM3_y_sh)	0.390089	0.33118
Landmark 4, x coordinate, short shoots (LM4_x_sh)	0.645316	0.127782
Landmark 4, y coordinate, short shoots (LM4_y_sh)	0.432575	0.194806
Landmark 5, x coordinate, short shoots (LM5_x_sh)	0.338721	0.030117
Landmark 5, y coordinate, short shoots (LM5_y_sh)	0.622062	0.00523993
Landmark 6, y coordinate, short shoots (LM6_y_sh)	0.078597	0.221181
Landmark 7, x coordinate, short shoots (LM7_x_sh)	0.234855	0.0544038
Landmark 7, y coordinate, short shoots (LM7_y_sh)	0.563284	0.0492082
Landmark 8, x coordinate, short shoots (LM8_x_sh)	0.0813186	0.032451
Landmark 8, y coordinate, short shoots (LM8_y_sh)	0.655272	0.0794438
Landmark 9, x coordinate, short shoots (LM9_x_sh)	0.241897	0.0432715
Landmark 9, y coordinate, short shoots (LM9_y_sh)	0.500254	0.178952
Landmark 10, x coordinate, short shoots (LM10_x_sh)	0.594368	0.0563743
Landmark 10, y coordinate, short shoots (LM10_y_sh)	0.0821881	0.281178
Landmark 11, x coordinate, short shoots (LM11_x_sh)	0.346559	0.00532899
Landmark 11, y coordinate, short shoots (LM11_y_sh)	0.58504	0.076831
Landmark 12, x coordinate, short shoots (LM12_x_sh)	0.706854	0.157799
Landmark 12, y coordinate, short shoots (LM12_y_sh)	0.487031	0.0548051
Landmark 13, x coordinate, short shoots (LM13_x_sh)	0.234891	0.45981
Landmark 13, y coordinate, short shoots (LM13_y_sh)	0.432701	0.250646

## Sheet: Supplementary Table S9
Supplementary Table S9		Raw morphometric data averaged per individual
The table includes fruit characteristics such as floral disk radius (DR), sepal length (SL), sepal width (SW), fruit length (L), fruit width (W), position of the widest part (WP), and number of pyrenes (P). Morphometric landmark (LM) data is provided as Procrustes coordinates (x and y) for flowering shoots (suffix “fl”) and vegetative short shoots (suffix “sh”), where the number following “LM” re…
ID	Population	Taxon	DR	L	WP	W	SL	SW	P	short_LM1_x	short_LM1_y	short_LM2_x	short_LM2_y	short_LM3_x	short_LM3_y	short_LM4_x	short_LM4_y	short_LM5_x	short_LM5_y	short_LM6_x	short_LM6_y	short_LM7_x	short_LM7_y	short_LM8_x	short_LM8_y	short_LM9_x	short_LM9_y	short_LM10_x	short_LM10_y	short_LM11_x	short_LM11_y	short_LM12_x	short_LM12_y	short_LM13_x	short_LM13_y	flowering_LM1_x	flowering_LM1_y	flowering_LM2_x	flowering_LM2_y	flowering_LM3_x	flowering_LM3_y	flowering_LM4_x	flowering_LM4_y	flowering_LM5_x	flowering_LM5_y	flowering_LM6_x	flowering_LM6_y	flowering_LM7_x	flowering_LM7_y
HMAC001	0	MED	NA	NA	NA	NA	NA	NA	NA	0.0324164	-0.609728	0.00105109	-0.319383	-0.138266	-0.153101	-0.242475	0.0657736	-0.0957783	0.0259668	-0.146966	0.237265	-0.0645614	0.178648	0.00622022	0.315431	0.0706048	0.17214	0.158288	0.20695	0.0849468	-0.00464144	0.226959	0.054961	0.107561	-0.170282	0.00332792	-0.555482	0.00935555	-0.345747	-0.147897	-0.165711	-0.256914	0.0775767	-0.0952664	-0.0083662	-0.171396	0.22903	-0.0676399	0.165458
HMAC002	0	R	NA	NA	NA	NA	NA	NA	NA	-0.00502549	-0.582361	0.00146693	-0.313609	-0.0841463	-0.221482	-0.251544	0.0850503	-0.0868149	0.00792172	-0.124776	0.222327	-0.0577366	0.183382	0.00545163	0.299245	0.0568125	0.196427	0.116198	0.241109	0.0915983	0.0264988	0.258245	0.0734116	0.0802706	-0.217921	-0.00773209	-0.550506	-0.00458839	-0.30521	-0.100301	-0.21244	-0.269143	0.0513782	-0.0865949	-0.00314532	-0.150197	0.229688	-0.0636015	0.167019
HMAC003	0	R	NA	NA	NA	NA	NA	NA	NA	0.00950967	-0.615138	-0.00652002	-0.344974	-0.145201	-0.204743	-0.212413	0.131316	-0.0853135	0.0406396	-0.0986967	0.219705	-0.0502225	0.165024	8.9995e-05	0.268944	0.0490495	0.170601	0.0932253	0.215503	0.0791838	0.0351673	0.227915	0.113457	0.139394	-0.195502	-0.0153843	-0.559078	-0.00398397	-0.319529	-0.122535	-0.206849	-0.253573	0.0858279	-0.103074	0.00991473	-0.15261	0.227232	-0.0637028	0.159577
HMAC004	0	R	NA	NA	NA	NA	NA	NA	NA	-0.0112357	-0.593926	-0.00815744	-0.30415	-0.0760513	-0.227107	-0.254703	0.0772065	-0.108372	0.0306227	-0.135448	0.21179	-0.0615751	0.168507	0.00992205	0.310929	0.0672364	0.183466	0.130887	0.217521	0.0967373	0.0382779	0.25365	0.0824852	0.0971085	-0.195621	-0.000484924	-0.547038	0.00278347	-0.293748	-0.0958603	-0.218421	-0.278857	0.0391891	-0.107707	0.00481996	-0.158119	0.231691	-0.0736576	0.174499
HMAC005	0	R	NA	NA	NA	NA	NA	NA	NA	NA	NA	NA	NA	NA	NA	NA	NA	NA	NA	NA	NA	NA	NA	NA	NA	NA	NA	NA	NA	NA	NA	NA	NA	NA	NA	-0.00638927	-0.538373	0.0039556	-0.320947	-0.18642	-0.176873	-0.260573	0.0741385	-0.110081	0.0141317	-0.157704	0.217501	-0.0794277	0.170331
HMAC006	0	L	2.90333	9.31	5.33	8.7	2.29667	2.45667	2.66667	-0.00664016	-0.581584	-0.00124794	-0.357324	-0.0878919	-0.230669	-0.199718	0.0900717	-0.0989745	0.0492468	-0.109334	0.225814	-0.0668716	0.201964	-0.0128275	0.286387	0.0494653	0.204283	0.114785	0.202024	0.105921	0.0470668	0.219506	0.101572	0.0938281	-0.238851	0.0262162	-0.553547	-0.00196579	-0.35326	-0.154888	-0.187431	-0.222418	0.080224	-0.111398	0.0360164	-0.154264	0.205725	-0.0754737	0.19213
HMAC007	0	L	3.38	8.04	4.07	6.37	1.81	3.12	2	0.00422058	-0.566324	-0.00258378	-0.410325	-0.118347	-0.250199	-0.194067	0.119603	-0.111247	0.0762768	-0.0936746	0.210643	-0.051635	0.180907	0.0128891	0.279713	0.0573639	0.19189	0.0955278	0.214179	0.093836	0.0661664	0.187817	0.111018	0.119901	-0.223549	-0.0537906	-0.541686	0.00455879	-0.37897	-0.112551	-0.222546	-0.239897	0.0523014	-0.116303	0.0216956	-0.12004	0.230678	-0.0633287	0.189374
HMAC008	0	R	2.985	10.58	6.255	7.77	2.16	2.265	1	-0.0582693	-0.57697	0.0029287	-0.285177	-0.0711563	-0.205138	-0.279307	0.0330013	-0.0831588	-0.00932457	-0.197596	0.201667	-0.0669569	0.139389	-0.00809385	0.351662	0.0883728	0.18565	0.16405	0.221049	0.154604	0.0629902	0.253359	0.0683456	0.101223	-0.187143	0.0188626	-0.553522	-0.00610745	-0.301667	-0.125771	-0.213409	-0.267019	0.0831059	-0.112059	0.0196798	-0.122393	0.22863	-0.0604572	0.168753
HMAC009	0	R	NA	NA	NA	NA	NA	NA	NA	-0.00146062	-0.60609	-0.00225924	-0.289393	-0.0776781	-0.194611	-0.245416	0.0467395	-0.0861595	0.00323307	-0.135002	0.235886	-0.0648748	0.19432	0.000706748	0.332685	0.058125	0.175321	0.138285	0.229146	0.0802436	0.00732394	0.257118	0.055888	0.0783713	-0.190448	0.0114201	-0.545248	0.00364591	-0.289323	-0.134807	-0.18438	-0.26075	0.0335389	-0.118062	0.0166845	-0.1643	0.230092	-0.0747565	0.192937
HMAC010	0	L	3.206	8.736	5.242	8.158	2.168	2.848	2.2	-0.00262952	-0.628714	0.00856615	-0.376404	-0.118542	-0.198697	-0.189844	0.103949	-0.105911	0.0675451	-0.088043	0.209551	-0.0519973	0.186465	0.00891166	0.252955	0.0582535	0.188785	0.0925944	0.212474	0.0993322	0.0767587	0.177506	0.116365	0.111803	-0.211034	-0.0122857	-0.559809	0.00253401	-0.396715	-0.138303	-0.231255	-0.199276	0.104773	-0.127115	0.0855494	-0.10463	0.197378	-0.0615622	0.177496
HMAC011	0	R	2.905	11.65	6.545	8.54	3.265	3.15	1.5	NA	NA	NA	NA	NA	NA	NA	NA	NA	NA	NA	NA	NA	NA	NA	NA	NA	NA	NA	NA	NA	NA	NA	NA	NA	NA	0.00250159	-0.560771	0.000114685	-0.295086	-0.121621	-0.187598	-0.2659	0.0410893	-0.103719	0.00607396	-0.164825	0.223184	-0.0725859	0.174689
HS001	0	MED	2.51	9.7	4.05	7.07	1.79	2.31	1	-0.00859668	-0.621104	-0.00179148	-0.34993	-0.173274	-0.137075	-0.227067	0.0760833	-0.0964789	0.0134483	-0.125377	0.214508	-0.0581234	0.158655	0.00845931	0.272742	0.0590987	0.167134	0.118342	0.23339	0.103853	0.0156079	0.231084	0.0963585	0.169869	-0.139818	0.0287072	-0.582855	-0.0141724	-0.408749	-0.192022	-0.117302	-0.223313	0.0814798	-0.0915248	-0.0067621	-0.148219	0.246738	-0.0605485	0.15832
L001	0	L	2.94	9.595	5.555	8.32	1.825	2.47	2	0.00532919	-0.584973	0.000738183	-0.340339	-0.119494	-0.210446	-0.215871	0.0787354	-0.125805	0.0626018	-0.123222	0.211546	-0.078292	0.194336	-0.00576016	0.281529	0.077003	0.192106	0.124797	0.209691	0.126267	0.0584996	0.22081	0.0686	0.113501	-0.221887	-0.000117077	-0.540622	0.00352852	-0.359623	-0.103314	-0.255612	-0.214935	0.0934067	-0.118492	0.0688587	-0.122514	0.222888	-0.0750861	0.197859
L002	0	L	3.18	8.97333	4.71889	8.85667	2.16222	3.36556	1.88889	-0.023627	-0.585039	0.000152238	-0.400593	-0.10509	-0.240188	-0.197832	0.0987605	-0.0958735	0.0664449	-0.0757943	0.217509	-0.0474477	0.199985	-0.00405597	0.254617	0.0418853	0.209638	0.0656534	0.225872	0.101654	0.0598732	0.208303	0.0968102	0.132073	-0.203691	0.0193509	-0.571252	0.0100234	-0.405239	-0.12403	-0.232078	-0.196416	0.120138	-0.0926756	0.0619729	-0.0736721	0.226212	-0.0490311	0.212193
L003	0	L	2.8	9.44	5.38	9.11	1.87	2.53	2	-0.00938366	-0.621906	-0.00819485	-0.404805	-0.156183	-0.198829	-0.178714	0.106055	-0.0933474	0.0641344	-0.0637629	0.200549	-0.042692	0.183667	-0.0135666	0.234199	0.0348833	0.198747	0.0751797	0.215292	0.115141	0.0825054	0.200735	0.122557	0.139905	-0.182166	-0.0148067	-0.619941	-0.0200007	-0.328185	-0.128924	-0.192936	-0.234513	0.0635834	-0.144096	0.025415	-0.159591	0.201164	-0.0788585	0.157312
L004	0	L	2.705	9.59	5.4	7.65	1.6	2.05	2	-0.00248805	-0.592962	0.00307446	-0.368451	-0.108754	-0.200326	-0.196545	0.0886398	-0.101178	0.0458642	-0.117478	0.207602	-0.0686298	0.177309	-0.0106076	0.299175	0.0655266	0.197169	0.121061	0.223346	0.100278	0.0561127	0.215135	0.0719082	0.100605	-0.205388	-0.0486022	-0.559017	-0.0171589	-0.401927	-0.101967	-0.245926	-0.166733	0.0729916	-0.0891057	-0.000924098	-0.117594	0.204337	-0.0581486	0.172829
L005	0	L	2.4	6.81	4.44	6.49	1.75	2.75	2	-0.00392133	-0.546709	-0.012283	-0.382024	-0.143429	-0.195255	-0.237034	0.0832283	-0.124098	0.0445628	-0.135636	0.215715	-0.0762956	0.190158	-0.0105099	0.280506	0.0740192	0.18156	0.134024	0.204492	0.126151	0.041399	0.233865	0.0717152	0.175148	-0.189348	0.0212297	-0.538193	0.00222224	-0.414109	-0.210895	-0.218246	-0.223839	0.114282	-0.0994703	0.0493186	-0.0842454	0.204699	-0.062283	0.191278
L006	0	L	3.01556	9.90667	5.47667	8.23111	1.67667	3.08333	2	0.0229832	-0.597075	-0.00321161	-0.351882	-0.10743	-0.20551	-0.215831	0.0962374	-0.0992903	0.0632045	-0.102725	0.224172	-0.0607407	0.207256	-0.0222161	0.273481	0.0631776	0.197148	0.127904	0.215849	0.0942026	0.038696	0.20474	0.0632975	0.0984366	-0.224875	-0.00329214	-0.56771	-0.00496599	-0.356717	-0.104017	-0.219354	-0.234233	0.0536663	-0.0973769	0.0285945	-0.128993	0.227382	-0.0644551	0.202866
L007	0	L	3.00667	9.56	5.29	8.55	2.48	2.62333	2.33333	-0.0037079	-0.542609	-0.00167127	-0.411487	-0.156065	-0.253961	-0.20713	0.107955	-0.130227	0.0827916	-0.113337	0.195003	-0.0571747	0.194989	0.010897	0.262633	0.0723214	0.188407	0.105745	0.205058	0.126196	0.0866936	0.194258	0.102359	0.159896	-0.217833	-0.0113582	-0.514087	-0.00735542	-0.399996	-0.1138	-0.260909	-0.225582	0.083653	-0.124679	0.0622342	-0.12002	0.21577	-0.0700795	0.19341
L008	0	L	NA	NA	NA	NA	NA	NA	NA	0.0266599	-0.624433	-0.0177559	-0.377254	-0.167523	-0.169164	-0.223353	0.100835	-0.114583	0.061563	-0.0885485	0.214922	-0.0448522	0.179312	0.0133027	0.240945	0.058465	0.186866	0.0959794	0.214931	0.0919117	0.0313278	0.211038	0.0845299	0.159258	-0.14438	0.0370313	-0.532749	-0.00301818	-0.340123	-0.152721	-0.199483	-0.269672	0.0383086	-0.0641162	-0.0410713	-0.120441	0.260831	-0.0590187	0.216833
L009	0	L	NA	NA	NA	NA	NA	NA	NA	0.0207447	-0.605866	0.00883558	-0.454186	-0.124095	-0.167083	-0.178079	0.114899	-0.0961179	0.0834558	-0.0996334	0.220386	-0.0549072	0.198281	-0.0129727	0.264154	0.0523597	0.185434	0.109355	0.209684	0.0980076	0.0469671	0.170768	0.0659589	0.105735	-0.162084	0.0178649	-0.563388	0.00297152	-0.464948	-0.117753	-0.215479	-0.17705	0.12155	-0.0937827	0.0817347	-0.102711	0.222801	-0.0481951	0.201921
L010	0	L	NA	NA	NA	NA	NA	NA	NA	0.0325139	-0.584035	0.010221	-0.401395	-0.15149	-0.192851	-0.227139	0.0883018	-0.105219	0.0641744	-0.0726528	0.232243	-0.0340612	0.202592	0.0210389	0.248153	0.0376871	0.234341	0.093525	0.20274	0.0904064	0.051699	0.188957	0.0735096	0.116213	-0.219472	0.00181738	-0.592817	-0.010378	-0.394102	-0.153157	-0.217003	-0.205781	0.0897067	-0.103934	0.0416633	-0.0772578	0.218138	-0.042034	0.196976
L011	0	L	2.6	8.088	4.974	8.212	1.868	2.544	2	-0.0334504	-0.641791	0.0127921	-0.382017	-0.0817184	-0.225345	-0.168696	0.112995	-0.102745	0.0928866	-0.0855208	0.196967	-0.0543015	0.180261	-0.0134393	0.23872	0.0502192	0.20171	0.0871259	0.226934	0.115673	0.0883294	0.171326	0.112817	0.102735	-0.202466	-0.00151091	-0.616327	0.0160509	-0.426038	-0.130612	-0.199039	-0.144518	0.133087	-0.076349	0.105765	-0.0701662	0.218769	-0.0509715	0.206414
M001	0	M	NA	NA	NA	NA	NA	NA	NA	-0.017881	-0.612299	0.00375254	-0.284456	-0.174964	-0.112324	-0.259082	0.0373511	-0.0504826	-0.0288832	-0.19604	0.197288	-0.0659344	0.139294	-0.00115761	0.383891	0.0628605	0.149309	0.188656	0.217661	0.0569653	-0.0245755	0.272888	0.0492881	0.180419	-0.111546	NA	NA	NA	NA	NA	NA	NA	NA	NA	NA	NA	NA	NA	NA
M002	0	M	NA	NA	NA	NA	NA	NA	NA	0.0383106	-0.560902	-0.0144214	-0.266746	-0.258307	-0.0817783	-0.302949	0.0496441	-0.0740505	-0.0225276	-0.186705	0.190431	-0.0638865	0.123259	-0.0333182	0.371159	0.0653963	0.145412	0.216003	0.215952	0.0891099	-0.0175877	0.31678	0.0274731	0.208038	-0.173789	0.023842	-0.508901	-0.00675402	-0.267859	-0.249083	-0.116386	-0.289595	0.0690916	-0.0812344	-0.0423842	-0.250503	0.204384	-0.0979847	0.141132
M003	0	M	NA	NA	NA	NA	NA	NA	NA	-0.0391605	-0.61303	0.025119	-0.25129	-0.193807	-0.119979	-0.297206	0.0216517	-0.0637536	-0.0207818	-0.168598	0.210966	-0.0567415	0.140181	-0.0259533	0.397815	0.0537712	0.110681	0.187251	0.214702	0.0705534	-0.0392851	0.288058	0.0341513	0.220468	-0.0857828	0.0237648	-0.536238	0.00432198	-0.29613	-0.259072	-0.103937	-0.301371	0.0789991	-0.04925	-0.0738702	-0.147211	0.235292	-0.0672695	0.151325
M004	0	M	NA	NA	NA	NA	NA	NA	NA	0.0979856	-0.582733	-0.0233913	-0.237041	-0.17022	-0.137207	-0.31006	0.0819068	-0.0853476	4.60165e-06	-0.202614	0.229512	-0.0876236	0.163921	0.0283727	0.386241	0.0871164	0.14015	0.2196	0.186463	0.0425152	-0.0501877	0.279197	-0.0017287	0.12447	-0.179302	0.00773222	-0.580672	-0.00343527	-0.336746	-0.101469	-0.140736	-0.259926	0.0755139	-0.0366981	-0.0580052	-0.215385	0.200263	-0.0460993	0.126808
R001	0	R	2.95333	11.1967	5.83167	8.325	2.62667	2.35333	1	-0.00418898	-0.617624	0.00386839	-0.350593	-0.0638736	-0.20562	-0.212196	0.0745313	-0.0978483	0.0457015	-0.110176	0.222332	-0.0579108	0.181311	0.00674511	0.317773	0.0675329	0.18953	0.11018	0.212229	0.0844022	0.0436874	0.204649	0.0827687	0.0688155	-0.196028	-0.00744208	-0.527916	0.00403078	-0.301102	-0.108645	-0.179179	-0.263588	-0.00938081	-0.0599799	-0.0333371	-0.183933	0.238465	-0.0778061	0.187005
R002	0	R	2.5975	10.36	6.2	7.3575	2.17	2.715	1	-0.0190258	-0.562217	0.0200272	-0.346422	-0.0819251	-0.210014	-0.271642	0.0799718	-0.0917403	0.0154622	-0.116062	0.23469	-0.0552904	0.184618	0.00561506	0.300142	0.0494058	0.190734	0.109783	0.228635	0.0885608	0.0208774	0.261665	0.0723472	0.100628	-0.208824	0.0409218	-0.538143	0.00360462	-0.315909	-0.122403	-0.210876	-0.268948	0.0803859	-0.0861123	-0.00834309	-0.15071	0.252098	-0.0631527	0.186691
R003	0	R	2.93	12.77	5.83	7.49	2.57	2.93	1	0.0191639	-0.645589	-0.00116969	-0.300722	-0.132663	-0.133423	-0.225941	0.0630822	-0.0847511	0.0259811	-0.140983	0.215273	-0.0629991	0.17812	-0.00817423	0.305211	0.0640611	0.172274	0.138297	0.20965	0.0906291	0.0337505	0.241626	0.0519409	0.102904	-0.175549	0.005192	-0.576344	-0.000690154	-0.349555	-0.105534	-0.19923	-0.271297	0.0859455	-0.0750179	0.0163499	-0.0999353	0.246358	-0.0443007	0.171239
R004	0	R	NA	NA	NA	NA	NA	NA	NA	-0.00350497	-0.647121	0.00476885	-0.276638	-0.0833717	-0.175076	-0.230894	0.0654756	-0.0796652	0.00634319	-0.131895	0.238266	-0.0589594	0.182371	-0.0019527	0.324164	0.0566839	0.177613	0.108431	0.22248	0.10256	0.0160921	0.231268	0.0446964	0.0865311	-0.178666	-0.0080495	-0.528163	-0.00427506	-0.277571	-0.111582	-0.201661	-0.277235	0.0400284	-0.0890793	-0.00937841	-0.180636	0.203207	-0.0767934	0.143781
R005	0	R	2.66	10.86	7.92	8.32	1.99	1.99	1	0.0246271	-0.548136	-0.00776706	-0.396941	-0.0720223	-0.218598	-0.257653	0.122728	-0.101476	0.0517796	-0.103053	0.240133	-0.052006	0.172188	0.0110951	0.295005	0.045112	0.193748	0.0960494	0.235821	0.0684405	-0.000699349	0.255837	0.054244	0.0928158	-0.201271	0.00956105	-0.571557	0.00247562	-0.298712	-0.124155	-0.18536	-0.275174	0.0489898	-0.0924787	-0.00303631	-0.151655	0.245841	-0.0587059	0.174623
R006	0	R	3.165	10.08	4.8825	7.86	2.6825	2.6725	1.25	-0.0369667	-0.574209	0.0124878	-0.38572	-0.050984	-0.206177	-0.238864	0.0687416	-0.101623	0.0307982	-0.107246	0.230127	-0.061873	0.197209	-0.00336316	0.292226	0.0528819	0.1843	0.0984208	0.230742	0.0995877	0.0279418	0.24912	0.0905984	0.088423	-0.186578	0.0184253	-0.557899	-0.0076823	-0.312393	-0.117623	-0.187408	-0.245776	0.0638306	-0.10412	0.00572884	-0.167015	0.232637	-0.0602907	0.153293
HMAC101	1	L	2.855	9.89	5.37	7.915	1.385	2.005	2	-0.00600987	-0.588315	-0.000136796	-0.408497	-0.136914	-0.206157	-0.205357	0.119404	-0.104715	0.0683453	-0.0826537	0.20981	-0.0521486	0.190888	-0.0108221	0.24594	0.0465729	0.186316	0.0841276	0.212364	0.107701	0.0586903	0.212195	0.106019	0.148162	-0.194808	-0.00700527	-0.532804	0.0005778	-0.392536	-0.117728	-0.234061	-0.239742	0.0960919	-0.0971513	0.0218612	-0.0962883	0.228478	-0.060412	0.200749
HMAC102	1	L	NA	NA	NA	NA	NA	NA	NA	-0.00195782	-0.58211	-0.0156587	-0.368227	-0.0947828	-0.223923	-0.215879	0.0916432	-0.107897	0.0460473	-0.105202	0.221733	-0.0630189	0.198428	-0.00898427	0.277002	0.0617951	0.194417	0.116908	0.226167	0.0923124	0.0299739	0.220894	0.082246	0.121471	-0.193398	NA	NA	NA	NA	NA	NA	NA	NA	NA	NA	NA	NA	NA	NA
HMAC103	1	L	NA	NA	NA	NA	NA	NA	NA	0.000539573	-0.580758	-0.000348223	-0.405832	-0.131353	-0.205575	-0.2076	0.102874	-0.105573	0.0497172	-0.0946571	0.221968	-0.0535408	0.191372	0.0018081	0.274598	0.0583128	0.183923	0.082328	0.208953	0.110544	0.0552562	0.209925	0.0936536	0.129615	-0.190151	-0.00858325	-0.537607	0.000951941	-0.379571	-0.137197	-0.215735	-0.224538	0.0654728	-0.100821	-0.00610186	-0.10859	0.232687	-0.0637591	0.197661
HMAC104	1	L	2.68	9.4525	4.4775	7.6625	1.67	1.685	2	-0.000107713	-0.59924	0.00479096	-0.397332	-0.100401	-0.23337	-0.202531	0.112447	-0.0983278	0.0756568	-0.0833429	0.211703	-0.0412187	0.186086	0.0158634	0.262445	0.0521947	0.193018	0.0826995	0.212688	0.0947657	0.0883187	0.180607	0.117669	0.0950069	-0.23009	0.0167485	-0.553007	-0.00245749	-0.407613	-0.122369	-0.240149	-0.218311	0.0969706	-0.0958177	0.0342003	-0.103437	0.233896	-0.0482185	0.192122
HMAC105	1	R	3.165	10.55	6.235	7.335	2.455	1.99	1	0.00925217	-0.560295	0.00404346	-0.325074	-0.116488	-0.208223	-0.261963	0.0706918	-0.102426	0.0266412	-0.126074	0.235143	-0.0598598	0.187051	-0.00613	0.297469	0.0554587	0.176809	0.128399	0.232803	0.109282	0.0222191	0.274045	0.0604248	0.0924606	-0.21566	-0.00146124	-0.514835	0.00557258	-0.32981	-0.111537	-0.215914	-0.274859	0.0559654	-0.111857	0.0251435	-0.164286	0.228589	-0.075943	0.176024
HMAC106	1	R	NA	NA	NA	NA	NA	NA	NA	-0.00712398	-0.588338	-0.000247478	-0.316988	-0.108826	-0.198485	-0.25546	0.079446	-0.10398	0.0260115	-0.118809	0.226281	-0.059507	0.178703	-0.0119216	0.296087	0.0581191	0.180326	0.118692	0.223224	0.111925	0.0310743	0.249906	0.0617016	0.127232	-0.199043	-0.00151458	-0.52843	-0.00295898	-0.298679	-0.112349	-0.195263	-0.290872	0.0159771	-0.102469	-0.0135159	-0.175311	0.226793	-0.0721429	0.180552
HMAC107	1	MED	NA	NA	NA	NA	NA	NA	NA	-0.00179667	-0.539537	0.00520105	-0.294214	-0.118962	-0.200502	-0.263671	0.0339364	-0.116807	-0.00190065	-0.185453	0.193577	-0.10438	0.166709	0.023495	0.389789	0.101234	0.178172	0.197475	0.22463	0.114364	0.0056129	0.243657	0.050347	0.105644	-0.206621	NA	NA	NA	NA	NA	NA	NA	NA	NA	NA	NA	NA	NA	NA
HMED101	1	MED	2.32	9.105	4.45	7.16	2.195	2.5	1	-0.00576835	-0.565107	-0.0038363	-0.397165	-0.134627	-0.186343	-0.226513	0.0878649	-0.110616	0.0370824	-0.119859	0.221094	-0.0621104	0.178838	0.00273013	0.266326	0.0616251	0.178902	0.122156	0.219424	0.095429	0.0386233	0.239338	0.108823	0.142051	-0.188361	0.0250105	-0.5076	-0.0116929	-0.340969	-0.14745	-0.220201	-0.308507	0.0742833	-0.099988	-0.0105434	-0.140387	0.242217	-0.0612201	0.17104
HMED103	1	MED	NA	NA	NA	NA	NA	NA	NA	-0.0107933	-0.608931	0.0139611	-0.367403	-0.202851	-0.07936	-0.221876	0.0431462	-0.0748983	-0.0124184	-0.157081	0.206507	-0.0812228	0.1852	-0.0200088	0.350016	0.0790647	0.157411	0.138794	0.168881	0.101478	-0.00101467	0.246981	0.0597651	0.188452	-0.1018	NA	NA	NA	NA	NA	NA	NA	NA	NA	NA	NA	NA	NA	NA
HS101	1	R	2.96667	9.46333	4.96	8.16667	3.38	1.74333	1	0.0154903	-0.52781	-0.00564571	-0.332363	-0.115373	-0.208199	-0.26775	0.0483845	-0.103637	-0.0225025	-0.126211	0.252519	-0.0659957	0.192786	0.00326005	0.337785	0.0601269	0.174316	0.147234	0.247439	0.0817263	-0.0209053	0.288234	0.0608068	0.0885415	-0.202256	0.0105631	-0.535849	-0.0132238	-0.284314	-0.144342	-0.178812	-0.294711	0.0284827	-0.0781041	-0.0368865	-0.149019	0.257677	-0.055023	0.167847
HS102	1	R	NA	NA	NA	NA	NA	NA	NA	0.0208554	-0.579248	-0.0103931	-0.314884	-0.143451	-0.155735	-0.270612	0.0724657	-0.0720756	-0.0301356	-0.14645	0.244	-0.0559772	0.168061	-0.00558178	0.346924	0.0581794	0.153311	0.150678	0.225664	0.0707809	-0.028997	0.275077	0.0519321	0.128971	-0.153358	-0.0210269	-0.510376	0.0203909	-0.25816	-0.179688	-0.159335	-0.312446	0.00104175	-0.0477029	-0.0566266	-0.200231	0.237618	-0.0584769	0.154188
L103	1	L	3.13	9.93	4.78	9.49	2.14	1.97	3	0.0149676	-0.59354	0.00018524	-0.403683	-0.0703879	-0.24727	-0.183532	0.131424	-0.095488	0.0845625	-0.0855086	0.218486	-0.0498207	0.196875	0.000144023	0.271598	0.0533384	0.192233	0.0920504	0.214365	0.090493	0.0734006	0.175119	0.113391	0.0584398	-0.251844	-0.0109598	-0.554404	0.00251129	-0.383788	-0.094588	-0.225792	-0.197029	0.101583	-0.0974408	0.0498923	-0.140579	0.210686	-0.0745499	0.177996
L104	1	L	2.25	8.30333	4.42667	6.89	1.44333	1.65333	2	-0.0136244	-0.592252	0.00789609	-0.399276	-0.1035	-0.229078	-0.172765	0.113508	-0.085471	0.0695326	-0.0889434	0.207522	-0.0497126	0.187251	-0.0063437	0.264413	0.0466094	0.202847	0.0895657	0.22227	0.0951492	0.0876966	0.178093	0.125629	0.103047	-0.260062	0.0161514	-0.563577	0.0150774	-0.432542	-0.165923	-0.190383	-0.208051	0.0740209	-0.0963238	0.0471052	-0.0922623	0.216312	-0.039618	0.183241
L105	1	L	NA	NA	NA	NA	NA	NA	NA	-0.0119466	-0.603583	-0.00193094	-0.378369	-0.0768409	-0.224127	-0.18329	0.0735281	-0.106086	0.0592118	-0.107295	0.204461	-0.0682508	0.193303	0.00699474	0.290312	0.0716054	0.204503	0.108664	0.221887	0.110889	0.084007	0.181534	0.0932517	0.0759543	-0.218385	-0.00955394	-0.569959	-0.0083922	-0.419148	-0.0910402	-0.255615	-0.177429	0.109407	-0.0983917	0.0674979	-0.0787259	0.210946	-0.050095	0.192264
L106	1	MED	NA	NA	NA	NA	NA	NA	NA	-0.0217225	-0.622612	0.00067392	-0.361047	-0.108165	-0.170986	-0.211075	0.059059	-0.105214	0.0298329	-0.107616	0.225015	-0.0613262	0.185315	-0.00108045	0.273434	0.0564898	0.194113	0.107183	0.224591	0.112012	0.0363317	0.215908	0.0842069	0.123932	-0.157253	-0.0127099	-0.582228	-0.0167053	-0.375363	-0.124717	-0.198922	-0.244377	0.0817426	-0.106638	0.0133907	-0.112105	0.223027	-0.0471307	0.158646
L107	1	L	NA	NA	NA	NA	NA	NA	NA	0.00766	-0.583491	0.00115872	-0.375122	-0.113973	-0.214066	-0.21378	0.0841152	-0.0989393	0.0372754	-0.0937515	0.232278	-0.0456993	0.203323	0.007378	0.292003	0.0475883	0.202345	0.0883914	0.233617	0.0948832	0.0333844	0.204797	0.0525373	0.114287	-0.198199	9.01194e-05	-0.51733	0.012211	-0.332784	-0.0854444	-0.235242	-0.243408	0.0595356	-0.0668676	-0.0323752	-0.13549	0.257136	-0.0692218	0.233542
L108	1	L	2.35333	8.49667	4	7.88	1.77667	2.15333	1.66667	-0.00141814	-0.614866	-0.00246547	-0.415589	-0.122038	-0.234372	-0.176624	0.135777	-0.0812477	0.0821185	-0.0621641	0.218227	-0.0328167	0.193865	0.00412173	0.24226	0.0358208	0.193126	0.0618997	0.211576	0.0715072	0.0682608	0.169487	0.127216	0.135937	-0.207601	0.000320895	-0.574539	-0.00251464	-0.444188	-0.108731	-0.219879	-0.207255	0.122993	-0.113742	0.076979	-0.0896192	0.216674	-0.0437819	0.179492
L109	1	L	2.86	9.53	5.32	8.59	1.89	2.61	2	0.000132793	-0.626493	-0.00532866	-0.365921	-0.112658	-0.202523	-0.193383	0.103666	-0.0927277	0.0638776	-0.0639506	0.221492	-0.0387816	0.195977	-0.00132446	0.245191	0.0234981	0.210019	0.0390424	0.232037	0.100544	0.0458065	0.230485	0.0824723	0.114451	-0.205602	-0.00784944	-0.615519	-0.000944831	-0.420888	-0.134637	-0.201805	-0.178979	0.112286	-0.0899578	0.056632	-0.0812561	0.211594	-0.0400054	0.18241
L110	1	L	NA	NA	NA	NA	NA	NA	NA	-0.00997639	-0.588547	0.0153791	-0.410807	-0.115614	-0.212779	-0.187202	0.108806	-0.0950511	0.0969457	-0.090255	0.213465	-0.0563429	0.199513	-0.0203754	0.26211	0.0445051	0.180753	0.0913152	0.202956	0.103878	0.0698323	0.200222	0.104972	0.119518	-0.227219	-0.016643	-0.540848	-0.00824366	-0.404457	-0.0858753	-0.283997	-0.203921	0.110587	-0.0986241	0.0512015	-0.0996428	0.218588	-0.0550881	0.199313
R101	1	R	NA	NA	NA	NA	NA	NA	NA	-0.0251691	-0.58401	0.0115342	-0.253145	-0.103668	-0.161708	-0.295154	0.0553539	-0.0279329	-0.0687549	-0.199763	0.235509	-0.0675343	0.15013	-0.0114899	0.38695	0.0662665	0.148575	0.191162	0.244838	0.0471233	-0.0577434	0.299397	0.0556019	0.115228	-0.151597	0.0140925	-0.509708	-0.00321668	-0.240659	-0.160669	-0.165363	-0.297806	0.0305627	-0.0152096	-0.101227	-0.225838	0.223395	-0.0657861	0.143332
R102	1	R	NA	NA	NA	NA	NA	NA	NA	-0.00501472	-0.61322	0.00953117	-0.246177	-0.092157	-0.179202	-0.286705	0.0335808	-0.0741274	-0.0217829	-0.163199	0.24002	-0.0652547	0.176082	0.00628712	0.371248	0.0690925	0.159549	0.174819	0.221165	0.0734282	-0.0124288	0.251346	0.0278551	0.101955	-0.156689	8.9051e-05	-0.498695	-0.0002305	-0.276927	-0.122936	-0.180591	-0.318147	0.0340127	-0.0671091	-0.0445615	-0.217436	0.23733	-0.0660394	0.142271
R103	1	R	NA	NA	NA	NA	NA	NA	NA	0.00969711	-0.573477	0.0129644	-0.282186	-0.112225	-0.172511	-0.274021	0.058225	-0.0877448	-0.00454267	-0.176845	0.248226	-0.0840786	0.186397	-0.0116471	0.36624	0.0766532	0.149836	0.195825	0.211343	0.0667161	-0.0518518	0.259179	0.0316546	0.125528	-0.167354	-0.0104992	-0.505524	-0.00210862	-0.257471	-0.132134	-0.196046	-0.316486	0.0347889	-0.0376904	-0.0810252	-0.210163	0.241663	-0.0611363	0.147282
R104	1	R	NA	NA	NA	NA	NA	NA	NA	0.00217672	-0.642489	-0.00492073	-0.237713	-0.132364	-0.14171	-0.237926	0.0283072	-0.0485821	-0.0728901	-0.168714	0.247074	-0.0406665	0.141385	-0.00019527	0.390868	0.0581582	0.140781	0.176131	0.24182	0.0580195	-0.0185975	0.25355	0.080735	0.0853318	-0.15757	-0.00362501	-0.535968	-0.00145835	-0.252815	-0.156142	-0.158615	-0.307778	0.0328614	-0.0555456	-0.0549674	-0.204154	0.234881	-0.0632667	0.136745
R105	1	R	3.002	9.206	4.81	7.236	3.036	2.308	1	0.00760778	-0.572618	-0.0209664	-0.259114	-0.0991565	-0.180477	-0.254812	0.0603767	-0.0623276	-0.0405683	-0.175782	0.225761	-0.082753	0.166178	-0.0232579	0.364783	0.0678774	0.183874	0.167828	0.253279	0.0696315	-0.0396424	0.313962	0.0344128	0.0921473	-0.196245	-0.00544904	-0.501835	0.00651164	-0.265354	-0.182062	-0.165624	-0.325732	0.015534	-0.041536	-0.0719028	-0.176506	0.233691	-0.051274	0.134558
R106	1	R	2.81	9.09	5.33667	6.78667	3.02667	2.34333	1	-0.00137742	-0.549496	-0.00517029	-0.266074	-0.129969	-0.16777	-0.299412	0.0361754	-0.0566295	-0.0521245	-0.214438	0.231998	-0.0667852	0.144269	-0.000375118	0.39403	0.0721163	0.14615	0.210057	0.236559	0.0634234	-0.0348993	0.311233	0.0466863	0.117326	-0.165503	-0.00676509	-0.503284	0.00908757	-0.269831	-0.212658	-0.158926	-0.303222	0.0397817	-0.0356845	-0.0675255	-0.210357	0.222262	-0.0571824	0.127777
R107	1	R	3.14	10.78	4.41	8.82	3.34	2.21	1	-0.064982	-0.55077	0.0103292	-0.270235	-0.0805476	-0.164755	-0.283962	-0.0332599	-0.0443126	-0.0388937	-0.213938	0.234723	-0.0703984	0.1427	-0.00568229	0.437405	0.0678187	0.162106	0.180793	0.246672	0.0843276	-0.0353791	0.294038	0.0408338	0.126517	-0.171146	-0.025548	-0.509637	0.00116121	-0.30421	-0.118362	-0.188169	-0.305678	0.05506	-0.0518141	-0.0518915	-0.180175	0.247671	-0.0544042	0.137206
R109	1	R	NA	NA	NA	NA	NA	NA	NA	0.0306931	-0.477033	0.00105258	-0.294718	-0.137016	-0.178691	-0.337985	0.00830634	-0.108542	-0.00118736	-0.20371	0.254855	-0.0658365	0.14877	-0.0100004	0.401761	0.0741615	0.157361	0.222163	0.237997	0.0979557	-0.0299208	0.324487	-0.0219396	0.112577	-0.205561	0.00955909	-0.484921	-0.000636537	-0.280125	-0.154562	-0.165262	-0.308198	0.00744037	-0.0571924	-0.0488704	-0.230454	0.237167	-0.0807309	0.160288
HMAC201	2	MAC	NA	NA	NA	NA	NA	NA	NA	-0.00320174	-0.596156	-0.0109374	-0.316754	-0.0831204	-0.180573	-0.229236	0.0634264	-0.135812	0.0367802	-0.178928	0.170603	-0.0852404	0.134751	0.0295653	0.336156	0.0861183	0.186715	0.16137	0.23435	0.120508	0.0486893	0.252761	0.0716804	0.0761538	-0.18967	-0.0039846	-0.593349	0.00290466	-0.406919	-0.139711	-0.265487	-0.160619	0.154818	-0.0780497	0.114698	-0.0827772	0.212392	-0.0459202	0.191644
HMAC202	2	MAC	2.8	11	5.85	8.03	3.28	3.01	1	0.0408386	-0.597918	-0.0316205	-0.341246	-0.0984006	-0.184641	-0.230755	0.0887099	-0.0892377	0.0297644	-0.120359	0.233551	-0.0478288	0.178919	-0.015093	0.306552	0.0535495	0.171098	0.131389	0.231643	0.0861359	0.0167214	0.250491	0.0630911	0.0708908	-0.196246	0.00717288	-0.546373	0.00243571	-0.342116	-0.108601	-0.216958	-0.263787	0.0685031	-0.0996567	0.0335562	-0.149771	0.225662	-0.0631867	0.214045
HMED201	2	MAC	2.484	10.782	5.858	7.908	2.51	2.79	1	0.0316851	-0.597017	-0.0084712	-0.345037	-0.154519	-0.175186	-0.237126	0.110014	-0.105555	0.0403661	-0.0975983	0.228496	-0.0539077	0.192173	0.00184333	0.260552	0.0493203	0.178965	0.0979491	0.215993	0.0970785	0.0195149	0.236681	0.0784285	0.14262	-0.207262	-0.00971525	-0.559806	0.00227528	-0.376903	-0.142109	-0.215965	-0.235937	0.0909758	-0.103453	0.0379323	-0.0878906	0.229517	-0.0506383	0.200189
HMED202	2	MED	2.486	8.273	4.467	6.962	2.258	2.671	1.1	0.00460428	-0.59066	-0.00617057	-0.322547	-0.0815151	-0.227174	-0.232501	0.0918225	-0.116347	0.038638	-0.124245	0.224181	-0.0609681	0.171262	0.00914899	0.319295	0.0697744	0.178487	0.1202	0.213245	0.108505	0.0358912	0.217433	0.0854411	0.0920811	-0.217881	0.0265245	-0.534293	-0.0147494	-0.324714	-0.129897	-0.222397	-0.255351	0.0931385	-0.0855388	-0.0203479	-0.165559	0.238703	-0.0967899	0.19105
HMED203	2	MED	NA	NA	NA	NA	NA	NA	NA	0.0204964	-0.63399	-0.00732399	-0.262863	-0.131559	-0.143353	-0.254561	0.0310974	-0.0709904	-0.0135942	-0.167944	0.21464	-0.062331	0.180957	0.0156029	0.354565	0.0689182	0.174987	0.166033	0.213978	0.0694754	0.030733	0.243515	0.0134992	0.110668	-0.160655	-0.0187862	-0.59202	-0.0032293	-0.289624	-0.191925	-0.117369	-0.296285	-0.000790182	-0.0636986	-0.040759	-0.171038	0.203026	-0.0638501	0.15112
HMED204	2	MED	2.775	10.0517	5.34167	8.28833	2.48167	2.88333	1	0.0253141	-0.604605	-0.0199403	-0.327536	-0.121657	-0.178276	-0.243997	0.0591655	-0.101391	0.0278211	-0.119941	0.216254	-0.0625037	0.194864	0.0155721	0.300315	0.0660324	0.201303	0.124399	0.22545	0.0904135	0.0191275	0.231629	0.0378806	0.11607	-0.171763	0.0199064	-0.622147	-0.0166366	-0.339683	-0.173145	-0.119068	-0.246623	0.0618747	-0.0899805	0.00844447	-0.124868	0.211652	-0.0712615	0.177368
HMED205	2	L	2.59	9.195	5.085	7.845	2.35	2.84	1	-0.0899726	-0.610282	0.0109862	-0.412372	-0.068556	-0.217619	-0.178757	0.0711203	-0.0868618	0.0560813	-0.11151	0.195307	-0.0536511	0.171574	-0.0196318	0.270528	0.044515	0.192239	0.110235	0.22765	0.106726	0.0776974	0.191283	0.139182	0.145195	-0.161105	0.00497458	-0.570627	0.00761816	-0.419141	-0.104864	-0.225278	-0.214406	0.12701	-0.092601	0.0572625	-0.107122	0.226619	-0.0490319	0.189005
HMED206	2	MED	3.14714	9.70571	4.56143	8.77571	2.53429	3.41429	1	0.0273666	-0.62153	-0.00604845	-0.324837	-0.103003	-0.17824	-0.233783	0.0687673	-0.109911	0.0603436	-0.118382	0.222729	-0.0626487	0.197749	-0.00150651	0.276174	0.0598903	0.187676	0.12372	0.210598	0.104879	0.0455925	0.242325	0.0486079	0.0771011	-0.193632	-0.0052184	-0.56771	0.00627897	-0.349322	-0.146675	-0.192044	-0.244469	0.0698423	-0.109995	0.0393153	-0.124764	0.220524	-0.0519982	0.18277
HMED207	2	MED	2.115	7.905	4.395	6.84	2.4575	2.9725	1	NA	NA	NA	NA	NA	NA	NA	NA	NA	NA	NA	NA	NA	NA	NA	NA	NA	NA	NA	NA	NA	NA	NA	NA	NA	NA	-0.000588314	-0.552346	-0.00354504	-0.402038	-0.12788	-0.243058	-0.205382	0.133212	-0.101546	0.0596498	-0.117686	0.215742	-0.0623356	0.179479
HMED208	2	MED	2.62333	8.38	4.83333	8.07	1.99333	3.16	1.33333	-0.0166642	-0.62858	0.00556918	-0.352886	-0.120023	-0.198324	-0.17968	0.100344	-0.0783905	0.0413224	-0.0871364	0.21265	-0.057524	0.202608	-0.0139657	0.261572	0.046687	0.204722	0.0769877	0.221939	0.0839062	0.0365727	0.213612	0.103602	0.126621	-0.205542	-0.00912081	-0.530579	-0.00538481	-0.283935	-0.180033	-0.183349	-0.281947	0.00987092	-0.0869678	-0.0155379	-0.150648	0.230939	-0.0634173	0.184986
HMED209	2	L	NA	NA	NA	NA	NA	NA	NA	-0.0250514	-0.614888	-0.0110066	-0.404992	-0.0963617	-0.216288	-0.177521	0.0921847	-0.0932357	0.0538848	-0.0819987	0.208461	-0.0427286	0.180298	0.00559031	0.264967	0.0487611	0.203678	0.0772099	0.224606	0.0913445	0.0740927	0.184188	0.126855	0.12081	-0.192859	-0.00614507	-0.56483	0.00218314	-0.39518	-0.116168	-0.203714	-0.204772	0.0918032	-0.10128	0.041426	-0.10015	0.223647	-0.0599046	0.202098
L201	2	L	3.182	9.91	5.134	8.996	1.974	3.148	2	0.0102254	-0.55451	-0.000426882	-0.413183	-0.124391	-0.233521	-0.19795	0.0905725	-0.118147	0.0654067	-0.100442	0.220041	-0.0531494	0.190685	0.0195758	0.264302	0.0736062	0.20744	0.101782	0.221208	0.108927	0.0933764	0.174411	0.106981	0.105979	-0.258799	-0.00154696	-0.520093	-0.00841626	-0.407287	-0.156414	-0.201425	-0.215659	0.0671079	-0.117123	0.0478189	-0.115032	0.210163	-0.0749718	0.196697
L202	2	L	3.17143	9.08857	4.51143	8.78857	1.89286	1.96429	2	-0.00895853	-0.581449	0.00289966	-0.408115	-0.108849	-0.215389	-0.186927	0.0984083	-0.0974863	0.0637416	-0.0956659	0.20973	-0.0549209	0.184511	0.00215275	0.277272	0.0522909	0.198415	0.0908556	0.222422	0.10544	0.0776342	0.189727	0.105986	0.109443	-0.233166	0.00146479	-0.520882	-0.00176698	-0.412017	-0.14412	-0.252057	-0.205247	0.104856	-0.112488	0.05481	-0.102579	0.221445	-0.0574214	0.193541
L203	2	L	2.5775	8.73	4.7825	7.9625	2.5225	3.395	2.25	0.0869179	-0.60288	-0.0392045	-0.341001	-0.125017	-0.199809	-0.232779	0.110183	-0.117558	0.0497217	-0.130792	0.227946	-0.0589169	0.181938	0.0291135	0.299397	0.0816206	0.181518	0.142217	0.195694	0.0920891	0.0344256	0.206079	0.0571571	0.0662304	-0.194291	-0.0110106	-0.554716	-0.00715249	-0.38042	-0.111731	-0.227363	-0.226947	0.0769573	-0.106888	0.0305114	-0.116422	0.223018	-0.0550654	0.180257
L204	2	L	3.493	10.239	5.332	9.849	2.237	3.028	2.1	0.00648695	-0.609352	0.0125939	-0.395194	-0.109372	-0.189344	-0.179317	0.0856756	-0.111953	0.0724691	-0.102952	0.211465	-0.0680581	0.202736	-0.004815	0.290939	0.0706636	0.193829	0.1131	0.20561	0.107655	0.0612617	0.167495	0.0715436	0.0984733	-0.201639	-0.0508881	-0.580401	0.0263621	-0.410026	-0.183869	-0.165929	-0.179163	0.0745105	-0.0913305	0.0398224	-0.0886916	0.207662	-0.0606974	0.195392
L205	2	L	3.21667	9.54333	4.76	9.35667	2.34333	3.11333	2	-0.00847441	-0.660698	-0.0201521	-0.363998	-0.127004	-0.140864	-0.199156	0.0721142	-0.100847	0.0470155	-0.11967	0.199149	-0.0663805	0.170485	-0.00430323	0.282538	0.0618244	0.168744	0.124829	0.201034	0.102329	0.0513278	0.20648	0.0809445	0.150525	-0.107792	0.0348682	-0.572495	3.98013e-05	-0.380271	-0.231821	-0.0969081	-0.25469	0.0628145	-0.118517	0.00352546	-0.124542	0.215316	-0.0629035	0.16718
L206	2	L	3.39714	9.27714	4.79	9.02	1.84714	3.01429	2	0.0229141	-0.587728	0.00437332	-0.405606	-0.185181	-0.167354	-0.191794	0.113759	-0.0996742	0.0743338	-0.0699527	0.214915	-0.0449571	0.203928	-0.0176692	0.229068	0.0399422	0.194835	0.0672121	0.211614	0.100685	0.0611654	0.221681	0.101847	0.152421	-0.244776	-0.000925178	-0.545125	0.00395113	-0.427597	-0.176916	-0.223572	-0.222914	0.126397	-0.0977237	0.0533684	-0.0705861	0.221995	-0.0462824	0.203598
L207	2	L	3.20333	8.36	4.315	8.195	2.32667	3.00167	2	0.0348577	-0.56063	-0.0262825	-0.39225	-0.0946643	-0.267358	-0.219621	0.134186	-0.107602	0.083423	-0.0879383	0.226483	-0.0492477	0.195408	0.00365852	0.268892	0.0516943	0.180561	0.0993543	0.210009	0.100642	0.0695725	0.202977	0.0975546	0.0921713	-0.24585	0.000860065	-0.482269	0.00312036	-0.396201	-0.123523	-0.242472	-0.252448	0.0800259	-0.107234	0.0219006	-0.117985	0.231431	-0.0625699	0.199421
L208	2	L	3	8.675	4.13333	7.91167	2.43	3	1.5	-0.123947	-0.534068	0.0520976	-0.369141	-0.0288706	-0.262656	-0.203085	0.0727278	-0.13192	0.0494938	-0.148992	0.203796	-0.0859547	0.186911	-0.0375709	0.294337	0.0605402	0.189534	0.123655	0.242294	0.145522	0.0587261	0.235389	0.110155	0.143136	-0.24211	-0.0218925	-0.556409	-0.0157624	-0.386421	-0.109897	-0.244697	-0.21676	0.0811692	-0.104296	0.03361	-0.10551	0.222931	-0.0572597	0.189441
L209	2	L	2.886	8.757	4.548	8.301	2.092	2.836	2.1	-0.00496029	-0.618372	-0.00580422	-0.3777	-0.11427	-0.190577	-0.189628	0.0789127	-0.113181	0.0577832	-0.106523	0.218155	-0.0562247	0.189215	0.0114232	0.263806	0.0515732	0.188646	0.0903772	0.225243	0.111433	0.0630943	0.20467	0.0803027	0.121115	-0.178509	-0.00208251	-0.531386	-0.000426727	-0.412848	-0.154557	-0.227122	-0.226506	0.0885557	-0.10302	0.0519433	-0.0877789	0.224327	-0.050365	0.200174
L210	2	L	2.74	8.805	4.925	8.5625	2.345	2.6925	2	-0.0329866	-0.574271	0.0109314	-0.420784	-0.101495	-0.299917	-0.131587	0.0966516	-0.079015	0.0852071	-0.0438875	0.221507	-0.0209109	0.221439	0.00220679	0.258381	0.0194777	0.231391	0.0531253	0.217133	0.0828022	0.140922	0.120157	0.148586	0.121181	-0.326246	0.02153	-0.541027	0.00523381	-0.36608	-0.123304	-0.237588	-0.233491	0.106942	-0.113029	0.046656	-0.109056	0.239033	-0.0589403	0.210544
M202	2	M	NA	NA	NA	NA	NA	NA	NA	-0.022097	-0.659483	-0.00246616	-0.284763	-0.22677	-0.0802838	-0.258243	-0.00177492	-0.0969574	-0.0186375	-0.158458	0.202537	-0.0681009	0.138679	0.0162882	0.318684	0.078434	0.152086	0.161765	0.211057	0.0997827	0.0144369	0.257399	0.056785	0.219424	-0.0493206	0.00404292	-0.553443	0.000880831	-0.286942	-0.289081	-0.059302	-0.332177	-0.000248705	-0.0853729	-0.0302246	-0.151581	0.224715	-0.0588291	0.143663
M203	2	M	2.10833	8.54667	4.35833	7.47333	2.20667	2.49	1	0.01809	-0.636377	0.0226413	-0.391678	-0.285725	-0.0809011	-0.281938	0.020477	-0.0692368	0.0884531	-0.0499251	0.224662	-0.0342784	0.212545	-0.010675	0.241564	0.0441636	0.128627	0.0986815	0.193644	0.0938735	-0.00921397	0.230006	0.0801919	0.224323	-0.0719938	0.0179359	-0.672038	0.00643035	-0.353595	-0.226984	-0.011319	-0.249789	0.0478341	-0.0916893	0.0127831	-0.128691	0.198288	-0.0641886	0.149127
M204	2	MED	2.83	10.96	5.61	8.57	3.08	3.11	1	-0.0070373	-0.623555	-0.0040544	-0.309424	-0.181656	-0.125818	-0.255925	0.0411462	-0.11005	0.0123662	-0.156633	0.237409	-0.0783494	0.172091	0.0109202	0.313194	0.068143	0.132519	0.158556	0.206528	0.0882253	-0.0180274	0.241477	0.0376723	0.226383	-0.0761	0.0012707	-0.565701	-0.000286675	-0.301189	-0.233343	-0.0976712	-0.303499	0.0479378	-0.08391	-0.0300728	-0.17301	0.221816	-0.0591356	0.137682
M205	2	M	2.51143	9.26429	4.92429	6.81429	3.24429	3.25429	1	-0.0259292	-0.571876	-0.0049471	-0.310123	-0.168792	-0.172838	-0.30616	0.0578627	-0.109338	-0.00825369	-0.186304	0.227285	-0.0766039	0.154247	0.0242999	0.33381	0.0593154	0.121351	0.173452	0.153834	0.128537	0.0336759	0.276532	0.0820887	0.215938	-0.101064	0.0209518	-0.4387	-0.0154845	-0.252468	-0.229015	-0.149322	-0.379685	0.0020447	-0.078486	-0.0364948	-0.285967	0.217155	-0.0708346	0.128839
M206	2	M	2.295	8.9775	4.345	7.435	2.6325	2.815	1	-0.0107871	-0.693779	-0.000636512	-0.308359	-0.185506	-0.0789185	-0.243247	0.0536613	-0.0788728	0.00375219	-0.11935	0.213227	-0.0542541	0.163768	-0.00293551	0.281771	0.0553019	0.154329	0.126317	0.205734	0.0834722	0.00427744	0.229495	0.0636129	0.201003	-0.0630763	-0.00355113	-0.646167	-0.00574331	-0.37673	-0.212945	-0.0773565	-0.245302	0.0812951	-0.0831349	-0.0127151	-0.107243	0.214122	-0.039301	0.155236
M207	2	MED	2.36	8.36	4.92	8.19	2.24	2.31	1	-0.0113073	-0.630983	0.00577135	-0.35555	-0.17962	-0.130774	-0.229661	0.0920566	-0.103329	0.0278619	-0.10284	0.221853	-0.0544819	0.163782	-0.0122851	0.270499	0.046997	0.171242	0.0954196	0.217643	0.0955633	0.00320313	0.240384	0.056078	0.209389	-0.106912	0.000406748	-0.590501	-0.0102286	-0.319907	-0.188516	-0.160831	-0.273689	0.0684557	-0.0817675	-0.0286992	-0.119243	0.231931	-0.0495409	0.164642
M208	2	M	2.51	8.316	4.726	7.876	2.344	2.588	1	-0.00199866	-0.621289	-0.0120082	-0.275984	-0.225938	-0.0849602	-0.2696	0.0403489	-0.0737461	-0.0175279	-0.167888	0.192613	-0.0642101	0.149884	-0.0148422	0.311565	0.0610825	0.17046	0.169643	0.236762	0.0819471	-0.0209486	0.286733	0.0284543	0.230826	-0.109378	-0.0191298	-0.539144	0.0167608	-0.317005	-0.254476	-0.0930148	-0.317909	0.023394	-0.0758359	-0.0387222	-0.201222	0.220054	-0.0638048	0.145455
M210	2	M	2.21667	8.59667	3.57	6.96667	2.56667	2.87667	1	0.0456279	-0.612829	-0.0237008	-0.265062	-0.266698	-0.0866775	-0.278672	0.0762439	-0.087868	-0.0086032	-0.179567	0.194358	-0.0771843	0.155323	0.00137844	0.309356	0.0686554	0.150311	0.185025	0.19557	0.0784882	-0.0123496	0.287609	0.026844	0.246906	-0.122485	-0.00436357	-0.554022	0.00513559	-0.28394	-0.234119	-0.11882	-0.305041	0.0197276	-0.0704981	-0.0277093	-0.199454	0.189475	-0.0689917	0.128009
HMED301	3	MED	2.34333	9.18111	4.84667	8.21222	1.73222	2.82444	1.11111	NA	NA	NA	NA	NA	NA	NA	NA	NA	NA	NA	NA	NA	NA	NA	NA	NA	NA	NA	NA	NA	NA	NA	NA	NA	NA	-0.00413881	-0.570977	0.00535365	-0.387102	-0.148664	-0.163062	-0.255162	0.047217	-0.0926563	-0.00185978	-0.120946	0.22141	-0.0498052	0.18433
L301	3	L	2.62667	9.31333	5.67667	7.80333	1.74667	2.96667	2	NA	NA	NA	NA	NA	NA	NA	NA	NA	NA	NA	NA	NA	NA	NA	NA	NA	NA	NA	NA	NA	NA	NA	NA	NA	NA	0.0201516	-0.525322	-0.000466679	-0.418562	-0.128922	-0.248096	-0.215851	0.120496	-0.104623	0.0637114	-0.10373	0.223459	-0.0578094	0.195783
L302	3	L	2.12667	9.79	4.93167	8.08667	2.175	2.77	1.83333	NA	NA	NA	NA	NA	NA	NA	NA	NA	NA	NA	NA	NA	NA	NA	NA	NA	NA	NA	NA	NA	NA	NA	NA	NA	NA	0.0139231	-0.550345	0.0170225	-0.400139	-0.115282	-0.213192	-0.218415	0.122304	-0.120307	0.0769212	-0.115276	0.219913	-0.0675982	0.199777
L303	3	L	3.14833	9.54333	5.84667	9.29833	2.405	2.755	2.33333	NA	NA	NA	NA	NA	NA	NA	NA	NA	NA	NA	NA	NA	NA	NA	NA	NA	NA	NA	NA	NA	NA	NA	NA	NA	NA	0.0262375	-0.528192	0.000200747	-0.381686	-0.123035	-0.247259	-0.220583	0.105743	-0.127	0.0526034	-0.119053	0.228993	-0.0760142	0.204171
L304	3	L	3.09	9.67	5.6	9.19	2.32	2.35	2	-0.0599719	-0.569948	-0.00517912	-0.39886	-0.0910998	-0.215838	-0.190345	0.0408252	-0.0977364	0.0054482	-0.128649	0.221201	-0.0691758	0.186603	0.00183719	0.286305	0.0529007	0.208449	0.131895	0.237671	0.10314	0.0690988	0.21119	0.10235	0.141194	-0.173306	0.0290513	-0.525236	0.01079	-0.405523	-0.201365	-0.191235	-0.261989	0.0986111	-0.0883393	0.0186968	-0.0849094	0.253784	-0.0475913	0.222051
L305	3	L	3.37	10.75	5.7425	9.695	1.715	2.9625	2	0.00902685	-0.597692	0.00419939	-0.415718	-0.118829	-0.14733	-0.206574	0.036443	-0.062282	0.0154036	-0.0818343	0.249963	-0.0477132	0.239869	0.00480622	0.312144	0.0414888	0.222606	0.0751378	0.231263	0.04877	-0.0103717	0.201882	0.00477727	0.131922	-0.141357	-0.0100204	-0.565191	-0.0142447	-0.44314	-0.123077	-0.222989	-0.203525	0.0870709	-0.102975	0.0431069	-0.087345	0.218175	-0.0455096	0.188939
L307	3	L	2.855	9.7725	5.945	8.5875	1.915	3.5675	1.75	NA	NA	NA	NA	NA	NA	NA	NA	NA	NA	NA	NA	NA	NA	NA	NA	NA	NA	NA	NA	NA	NA	NA	NA	NA	NA	-0.00379391	-0.557737	0.000781875	-0.391694	-0.108538	-0.25151	-0.209431	0.104486	-0.109176	0.0716618	-0.103479	0.227464	-0.0543227	0.19498
L308	3	L	NA	NA	NA	NA	NA	NA	NA	0.0550689	-0.571772	-0.0100232	-0.319084	-0.152821	-0.193104	-0.24394	0.0714844	-0.0948455	0.0221604	-0.120748	0.246312	-0.0616625	0.213905	0.0175392	0.301844	0.0614675	0.196371	0.132842	0.22142	0.0721131	-0.00748088	0.231002	0.0403328	0.114008	-0.222389	NA	NA	NA	NA	NA	NA	NA	NA	NA	NA	NA	NA	NA	NA
L310	3	L	NA	NA	NA	NA	NA	NA	NA	0.0124934	-0.588276	0.00494171	-0.394882	-0.10714	-0.229082	-0.183501	0.117666	-0.107607	0.0801138	-0.0994108	0.215716	-0.0587569	0.197301	-0.000910524	0.265016	0.0574091	0.190939	0.0980457	0.217399	0.111849	0.0717741	0.184444	0.0952145	0.0881428	-0.238899	-0.011531	-0.555961	0.00313649	-0.402994	-0.148136	-0.21905	-0.204989	0.0890048	-0.11202	0.0493144	-0.0948094	0.209684	-0.0567481	0.187945
L311	3	L	NA	NA	NA	NA	NA	NA	NA	0.0393005	-0.65424	-0.032094	-0.342046	-0.151389	-0.159122	-0.228629	0.0391093	-0.0777075	0.0373658	-0.101033	0.227478	-0.0372861	0.212118	0.0360329	0.259146	0.0507099	0.20211	0.104999	0.214398	0.072502	0.0335243	0.2106	0.0589784	0.113995	-0.128822	NA	NA	NA	NA	NA	NA	NA	NA	NA	NA	NA	NA	NA	NA
L312	3	L	NA	NA	NA	NA	NA	NA	NA	NA	NA	NA	NA	NA	NA	NA	NA	NA	NA	NA	NA	NA	NA	NA	NA	NA	NA	NA	NA	NA	NA	NA	NA	NA	NA	-0.0434425	-0.557099	0.00100524	-0.399041	-0.102184	-0.231041	-0.191484	0.101287	-0.0745627	0.0343706	-0.105348	0.228315	-0.0559353	0.187404
M302	3	M	NA	NA	NA	NA	NA	NA	NA	NA	NA	NA	NA	NA	NA	NA	NA	NA	NA	NA	NA	NA	NA	NA	NA	NA	NA	NA	NA	NA	NA	NA	NA	NA	NA	-0.0509212	-0.585086	0.00352639	-0.345662	-0.198921	-0.12641	-0.262567	0.0509093	-0.0740241	-0.0345798	-0.154857	0.199661	-0.0630918	0.138885
M303	3	M	NA	NA	NA	NA	NA	NA	NA	0.0138774	-0.574822	0.0046682	-0.300287	-0.187957	-0.127443	-0.278396	0.0158873	-0.0694735	-0.0296681	-0.186637	0.237255	-0.0671888	0.180976	0.0140799	0.352796	0.0708069	0.164184	0.188468	0.21988	0.0663663	-0.0289503	0.268249	0.0221271	0.163137	-0.131935	NA	NA	NA	NA	NA	NA	NA	NA	NA	NA	NA	NA	NA	NA
M306	3	M	NA	NA	NA	NA	NA	NA	NA	0.0297135	-0.52918	-0.00674609	-0.27823	-0.182923	-0.164937	-0.337045	0.0252167	-0.0735242	-0.0391112	-0.187189	0.253886	-0.0570862	0.176103	0.0161454	0.3596	0.0705477	0.16878	0.211529	0.213753	0.0401015	-0.0434901	0.297106	0.00971918	0.179371	-0.152108	NA	NA	NA	NA	NA	NA	NA	NA	NA	NA	NA	NA	NA	NA
M307	3	M	NA	NA	NA	NA	NA	NA	NA	-0.00360966	-0.573669	0.00332779	-0.389378	-0.189191	-0.0817489	-0.215576	0.0460269	-0.0954289	-0.00319046	-0.156161	0.18347	-0.0631376	0.146542	-0.0105665	0.319218	0.0680688	0.186701	0.127476	0.236945	0.0792411	0.00656349	0.313961	0.0761393	0.141596	-0.153619	-0.0112021	-0.519914	-0.00710991	-0.223118	-0.134613	-0.164545	-0.316841	0.0267285	-0.0663407	-0.0283143	-0.262031	0.214399	-0.0873943	0.169448
M308	3	M	NA	NA	NA	NA	NA	NA	NA	-0.0493899	-0.547524	0.0072799	-0.28956	-0.132894	-0.172601	-0.27349	0.00995073	-0.0483922	-0.052369	-0.193313	0.227247	-0.0533642	0.140847	-0.028322	0.391815	0.0605777	0.168965	0.195607	0.253497	0.0561557	-0.0301025	0.306745	0.0513796	0.152801	-0.151545	NA	NA	NA	NA	NA	NA	NA	NA	NA	NA	NA	NA	NA	NA
M309	3	M	NA	NA	NA	NA	NA	NA	NA	0.0203018	-0.582773	0.00177064	-0.282742	-0.180248	-0.145648	-0.288705	0.0429553	-0.058507	-0.0238827	-0.176877	0.224938	-0.0588543	0.169633	0.0149118	0.364381	0.0684109	0.171429	0.180573	0.202504	0.0482947	-0.025551	0.267911	0.0327232	0.161018	-0.147968	NA	NA	NA	NA	NA	NA	NA	NA	NA	NA	NA	NA	NA	NA
M310	3	M	NA	NA	NA	NA	NA	NA	NA	0.0479493	-0.660431	-0.00291817	-0.278262	-0.218435	-0.0477374	-0.266631	0.072337	-0.0853161	0.0102824	-0.135317	0.199039	-0.0594479	0.184583	0.0106728	0.300359	0.0542479	0.168796	0.120159	0.183318	0.0712543	-0.00952862	0.262959	0.0291328	0.200823	-0.151888	0.00280404	-0.555484	-0.00383648	-0.316665	-0.203483	-0.108582	-0.279286	0.0394153	-0.0966233	-0.014605	-0.191994	0.209741	-0.0734436	0.177709
M311	3	M	2.44	11.22	5.96	9.14	2.95	3.23	1	NA	NA	NA	NA	NA	NA	NA	NA	NA	NA	NA	NA	NA	NA	NA	NA	NA	NA	NA	NA	NA	NA	NA	NA	NA	NA	0.00817458	-0.590571	-0.00753791	-0.322741	-0.225442	-0.0626498	-0.264758	0.0499684	-0.0709009	-0.0404348	-0.175896	0.192575	-0.0735267	0.153508
M313	3	M	NA	NA	NA	NA	NA	NA	NA	0.0288064	-0.632277	-0.00167799	-0.259215	-0.214	-0.0963628	-0.277234	0.0315463	-0.0472981	-0.0328046	-0.186303	0.231458	-0.0513047	0.163883	0.00785608	0.357995	0.063365	0.157531	0.201774	0.1984	0.0400702	-0.0391743	0.24851	0.0253447	0.187436	-0.106323	NA	NA	NA	NA	NA	NA	NA	NA	NA	NA	NA	NA	NA	NA
M317	3	M	NA	NA	NA	NA	NA	NA	NA	0.00988922	-0.551673	-0.00588942	-0.316911	-0.176711	-0.15235	-0.27563	0.0486172	-0.066157	-0.0130244	-0.172383	0.197012	-0.0595058	0.154358	-0.0240317	0.343648	0.0699269	0.181493	0.182075	0.245473	0.0814937	-0.00396565	0.306054	0.032627	0.130869	-0.165303	NA	NA	NA	NA	NA	NA	NA	NA	NA	NA	NA	NA	NA	NA
H401	4	MAC	NA	NA	NA	NA	NA	NA	NA	-0.0136275	-0.555144	0.00682811	-0.346208	-0.0975072	-0.217738	-0.245395	0.0995921	-0.0919546	0.0227595	-0.135867	0.232488	-0.0573042	0.177115	-0.0139146	0.308529	0.0491848	0.166443	0.137169	0.22435	0.0955946	0.0157554	0.247593	0.0942209	0.119201	-0.222164	-0.00555024	-0.546005	0.0118222	-0.349662	-0.152507	-0.210675	-0.255483	0.0946036	-0.0985012	0.0234882	-0.119251	0.224913	-0.0499441	0.173144
H402	4	MAC	NA	NA	NA	NA	NA	NA	NA	-0.000825407	-0.591396	0.00112626	-0.329791	-0.118073	-0.21109	-0.237917	0.0809119	-0.0999289	0.0246694	-0.127988	0.22391	-0.0636034	0.183535	0.0183911	0.300075	0.0649251	0.178679	0.119527	0.215313	0.0969525	0.0426813	0.226069	0.0765087	0.121344	-0.194008	0.0115033	-0.558954	0.0111999	-0.34582	-0.194912	-0.181272	-0.248151	0.0951954	-0.101933	0.0402508	-0.116015	0.215077	-0.0576571	0.181452
H403	4	R	NA	NA	NA	NA	NA	NA	NA	NA	NA	NA	NA	NA	NA	NA	NA	NA	NA	NA	NA	NA	NA	NA	NA	NA	NA	NA	NA	NA	NA	NA	NA	NA	NA	-0.0300032	-0.592983	0.0150589	-0.265091	-0.0914247	-0.17738	-0.274258	0.0496048	-0.101153	0.0132432	-0.202446	0.188094	-0.0720844	0.159302
H404	4	MAC	2.66	8.96667	4.26667	9.02667	2.48667	2.56	1.66667	0.0189851	-0.57539	-0.0168083	-0.371835	-0.120887	-0.226069	-0.212466	0.11136	-0.0937219	0.0385703	-0.0973483	0.231674	-0.0404121	0.172725	0.00394876	0.283408	0.0475435	0.180794	0.101807	0.242738	0.0874367	0.0309526	0.216711	0.105511	0.105212	-0.224439	-0.00687697	-0.515859	0.00590741	-0.358311	-0.118809	-0.248934	-0.252832	0.0898676	-0.109355	0.0377944	-0.116873	0.239331	-0.0602351	0.195103
H406	4	MAC	3.40667	9.98333	4.70667	9.62167	2.01167	2.48333	1.83333	NA	NA	NA	NA	NA	NA	NA	NA	NA	NA	NA	NA	NA	NA	NA	NA	NA	NA	NA	NA	NA	NA	NA	NA	NA	NA	0.0146578	-0.528002	-0.00816175	-0.357528	-0.13512	-0.240911	-0.237838	0.0903393	-0.113753	0.0380915	-0.119217	0.233727	-0.0584466	0.177081
H407	4	MED	NA	NA	NA	NA	NA	NA	NA	-0.0433069	-0.642838	0.0260622	-0.35613	-0.130362	-0.134123	-0.209325	0.0552927	-0.097535	0.0449557	-0.10653	0.199689	-0.0574672	0.16676	-0.0137394	0.27579	0.0503755	0.180753	0.0944387	0.221653	0.12094	0.0573428	0.230818	0.0925497	0.135631	-0.161695	-0.0149685	-0.594345	-0.00169426	-0.393776	-0.106219	-0.235012	-0.209806	0.10807	-0.0954135	0.0479903	-0.0799412	0.227673	-0.0450154	0.177311
H408	4	MAC	3.05833	10.5367	4.95167	9.66	2.34167	2.78167	1.33333	NA	NA	NA	NA	NA	NA	NA	NA	NA	NA	NA	NA	NA	NA	NA	NA	NA	NA	NA	NA	NA	NA	NA	NA	NA	NA	-0.0333712	-0.576583	-0.00963821	-0.346252	-0.118303	-0.217556	-0.244453	0.0704502	-0.0976335	0.0302228	-0.141951	0.209633	-0.0589255	0.180267
L401	4	L	2.844	9.449	4.839	7.071	2.354	3.113	2	-0.00659726	-0.598769	-0.00310547	-0.398615	-0.124206	-0.236476	-0.188842	0.1088	-0.101512	0.0793922	-0.0693918	0.213563	-0.0385916	0.187697	0.00852124	0.232127	0.0434505	0.200995	0.0643245	0.223977	0.100063	0.101647	0.192363	0.121085	0.123524	-0.235423	0.0662575	-0.511187	0.0407991	-0.393567	-0.23268	-0.116806	-0.238277	0.075323	-0.125063	0.0187434	-0.149095	0.218491	-0.0916844	0.197443
L402	4	L	NA	NA	NA	NA	NA	NA	NA	0.00917834	-0.565641	-0.00628723	-0.399918	-0.123417	-0.217647	-0.20779	0.101449	-0.0833053	0.027456	-0.0889733	0.239349	-0.0506993	0.204266	-0.00540963	0.283393	0.0469546	0.191548	0.0981292	0.229355	0.0784119	0.0328517	0.208548	0.0818198	0.12466	-0.208283	-0.0361096	-0.514615	-0.00950999	-0.405464	-0.139517	-0.169427	-0.217673	-0.00197653	-0.079755	-0.00951799	-0.128106	0.234509	-0.0708127	0.207863
L403	4	L	NA	NA	NA	NA	NA	NA	NA	0.0106136	-0.528615	0.00320375	-0.400476	-0.150752	-0.220678	-0.235743	0.0981154	-0.120958	0.0595656	-0.117032	0.229901	-0.059557	0.192998	0.00237268	0.280562	0.0634853	0.191292	0.115946	0.222201	0.111965	0.0136641	0.217668	0.0669635	0.158786	-0.205493	NA	NA	NA	NA	NA	NA	NA	NA	NA	NA	NA	NA	NA	NA
L404	4	MED	NA	NA	NA	NA	NA	NA	NA	-0.00840057	-0.546507	0.00732427	-0.363131	-0.137683	-0.183679	-0.242536	0.0571442	-0.0962312	0.0315112	-0.17095	0.213604	-0.0806178	0.195092	-0.00141141	0.318551	0.0764943	0.182144	0.160675	0.199797	0.106895	0.0197264	0.242349	0.0627233	0.144092	-0.186975	0.0128507	-0.541819	-0.0116186	-0.336804	-0.151878	-0.175239	-0.255991	0.053239	-0.0790581	-0.0177963	-0.170423	0.210971	-0.072923	0.173796
L405	4	L	3.17857	9.06143	4.75571	8.44714	2.20714	3.09857	2	-0.0275212	-0.608919	0.016166	-0.38512	-0.0891937	-0.216651	-0.212354	0.0915471	-0.0825571	0.0471196	-0.0883421	0.231802	-0.0416826	0.194547	0.0169969	0.27764	0.0442188	0.184343	0.083003	0.2156	0.0774253	0.0588765	0.176881	0.110147	0.12696	-0.200932	0.0150948	-0.586059	-0.0105258	-0.41919	-0.141085	-0.198991	-0.176542	0.111419	-0.0883375	0.0542187	-0.0819271	0.216471	-0.0441919	0.188381
L406	4	L	3.19	9.03	4.66	8.03	2.38	3.05	2	-0.00933241	-0.591033	-0.00454889	-0.402557	-0.130604	-0.170488	-0.190885	0.0954468	-0.10566	0.0602601	-0.119049	0.192793	-0.0625044	0.164028	0.00184997	0.265927	0.0345184	0.199516	0.114854	0.215333	0.126345	0.0743195	0.216088	0.110442	0.128928	-0.213988	0.0332828	-0.567069	0.0072306	-0.416834	-0.125193	-0.231488	-0.212426	0.119687	-0.12031	0.064861	-0.0966022	0.234914	-0.0500775	0.187395
L407	4	MAC	2.69667	9.70333	5.28667	9.04667	2.33667	2.72667	1.33333	-0.0142051	-0.578414	-0.00810008	-0.352513	-0.0910839	-0.227852	-0.225583	0.100428	-0.0889385	0.0363238	-0.11194	0.228692	-0.046274	0.188989	0.010676	0.285696	0.0403339	0.182333	0.0965896	0.23495	0.0880572	0.00645506	0.221983	0.117949	0.128485	-0.223036	-0.00377251	-0.528551	0.00514931	-0.379081	-0.127466	-0.28142	-0.246171	0.115488	-0.117906	0.0548645	-0.113848	0.224721	-0.0386527	0.18213
L408	4	L	3.91333	9.77111	4.67333	8.29556	2.39111	3.03889	2.33333	-0.00981329	-0.555651	0.00525978	-0.428312	-0.0779124	-0.248892	-0.196772	0.0998342	-0.0973809	0.100904	-0.0962728	0.223568	-0.058448	0.202254	-0.0155078	0.282049	0.0552166	0.187119	0.102241	0.210288	0.105205	0.0720071	0.185393	0.0957265	0.0987917	-0.240896	0.00677274	-0.516876	0.00716477	-0.408591	-0.130207	-0.240723	-0.229817	0.0871861	-0.133817	0.0608986	-0.129194	0.218466	-0.0736391	0.193996
L409	4	L	3.43	9.435	4.765	7.585	2.405	3.56	2.5	-0.0722441	-0.529823	0.0359987	-0.385378	-0.0781504	-0.237514	-0.247195	0.0385599	-0.114679	0.0422827	-0.104901	0.226361	-0.0558699	0.213594	0.000279678	0.258116	0.0528954	0.220064	0.0883963	0.237029	0.135342	0.0815034	0.227067	0.0948451	0.133059	-0.259641	-0.00682916	-0.5477	-0.00776057	-0.410019	-0.123465	-0.229001	-0.24622	0.0474087	-0.0902947	0.0431168	-0.0693713	0.228005	-0.0356044	0.206836
L410	4	L	2.87667	10.4633	6.33	9.04333	2.49	2.78667	2	NA	NA	NA	NA	NA	NA	NA	NA	NA	NA	NA	NA	NA	NA	NA	NA	NA	NA	NA	NA	NA	NA	NA	NA	NA	NA	0.0124219	-0.525321	0.00920585	-0.435695	-0.152494	-0.221281	-0.199969	0.118417	-0.0947908	0.0806672	-0.0955271	0.199392	-0.0648639	0.176008
R401	4	R	3.045	10.19	5.09	7.285	3.715	3.395	2	0.0619307	-0.641164	-0.00953923	-0.272933	-0.130772	-0.160807	-0.23959	0.056495	-0.104944	0.0330303	-0.150728	0.223304	-0.0678138	0.170638	0.0232847	0.353508	0.0816287	0.176213	0.162925	0.198648	0.094184	0.0213533	0.208348	0.0125986	0.0710856	-0.170885	0.0100857	-0.512603	-0.00803512	-0.302111	-0.0649451	-0.252763	-0.282521	0.0625965	-0.112914	0.00514553	-0.163397	0.242323	-0.0565612	0.16063
R402	4	R	2.7	8.99	5.38	5.59	3.5	3.23	1	0.00366941	-0.555383	-0.00796891	-0.312683	-0.0503638	-0.214427	-0.256362	0.0508356	-0.0993197	0.0213278	-0.17427	0.223081	-0.0769272	0.177582	-0.00774258	0.365005	0.0727847	0.172728	0.176591	0.220502	0.104633	0.0187243	0.267375	0.049033	0.0479024	-0.216327	-0.00355352	-0.575438	0.00450266	-0.299138	-0.0675402	-0.190783	-0.24783	0.0365408	-0.103921	0.0240586	-0.186648	0.207496	-0.089305	0.180387
R403	4	R	NA	NA	NA	NA	NA	NA	NA	-0.0681999	-0.576681	0.0122093	-0.325051	-0.0130239	-0.245971	-0.22521	0.0800762	-0.0725628	0.032047	-0.163611	0.199285	-0.0759879	0.168424	-0.0182169	0.341663	0.0636052	0.18376	0.134857	0.232019	0.0952541	0.031031	0.250698	0.101001	0.0801888	-0.221601	-0.0113548	-0.512161	0.0027841	-0.305684	-0.0767903	-0.213837	-0.286814	0.00889538	-0.102684	-0.00692704	-0.192076	0.228794	-0.0824752	0.172735
R404	4	R	NA	NA	NA	NA	NA	NA	NA	0.0195623	-0.566078	-0.00714311	-0.30189	-0.0794586	-0.227242	-0.266209	0.0805578	-0.100084	0.031756	-0.146839	0.237581	-0.0656414	0.180982	0.00787542	0.325554	0.0605342	0.168649	0.150246	0.218141	0.0888219	0.0111593	0.262532	0.0653378	0.0758029	-0.224508	-0.0139912	-0.528679	-0.00580306	-0.29027	-0.0971642	-0.204358	-0.272678	0.0472779	-0.0901845	0.00141829	-0.190614	0.220522	-0.0806657	0.164363
R405	4	MAC	NA	NA	NA	NA	NA	NA	NA	-0.00535546	-0.560664	0.00239058	-0.323836	-0.0788413	-0.218945	-0.256342	0.0581189	-0.094402	0.0146596	-0.134538	0.230367	-0.0557012	0.172256	0.011951	0.333681	0.0494762	0.177246	0.144621	0.237813	0.0833315	0.01784	0.260201	0.0860781	0.073209	-0.224615	-0.00213957	-0.535151	0.000816345	-0.324455	-0.088768	-0.203871	-0.266084	0.067062	-0.101868	0.0202759	-0.184771	0.216963	-0.0792777	0.168912
R406	4	MAC	NA	NA	NA	NA	NA	NA	NA	-0.0162774	-0.569641	-0.00013592	-0.31766	-0.0731983	-0.178655	-0.243594	0.0394888	-0.0749362	-0.00468645	-0.169575	0.2241	-0.0675259	0.161296	-0.00285632	0.37668	0.0553316	0.16827	0.144521	0.250314	0.0872337	0.00571334	0.279902	0.0363964	0.0811108	-0.191617	0.00709961	-0.532652	-0.00234147	-0.296618	-0.107541	-0.188136	-0.27914	0.0295873	-0.100624	0.0119034	-0.199242	0.221137	-0.0730887	0.163364
R407	4	R	NA	NA	NA	NA	NA	NA	NA	-0.0156076	-0.568035	-0.000142076	-0.313702	-0.0942076	-0.194827	-0.267407	0.051426	-0.105598	0.0176557	-0.177335	0.212526	-0.0729409	0.165148	0.0112495	0.320105	0.0711187	0.172014	0.166698	0.218415	0.128579	0.0466323	0.256694	0.0755197	0.0988988	-0.202877	-0.0751319	-0.5475	0.00177949	-0.292832	-0.113614	-0.170557	-0.256253	0.0382223	-0.0418061	-0.0258146	-0.227683	0.156558	-0.0959316	0.152234
R408	4	MAC	NA	NA	NA	NA	NA	NA	NA	-0.02111	-0.549278	-0.0169391	-0.331078	-0.0753419	-0.227222	-0.240342	0.0529288	-0.0903764	0.000875142	-0.154297	0.215667	-0.0584931	0.161347	0.0141177	0.32663	0.0576683	0.204683	0.120621	0.262053	0.103967	0.028126	0.277343	0.0731383	0.0831828	-0.217871	0.0165298	-0.50383	0.0026502	-0.307961	-0.110895	-0.205901	-0.293633	0.0309577	-0.10665	0.0014928	-0.18211	0.240248	-0.0772974	0.171183
R409	4	R	NA	NA	NA	NA	NA	NA	NA	0.019162	-0.58188	-0.0145656	-0.287269	-0.064845	-0.200068	-0.256487	0.0403439	-0.0905584	0.00660435	-0.169605	0.233557	-0.0711634	0.188663	-0.00527963	0.382569	0.0796878	0.177829	0.180998	0.218468	0.0749378	-0.00321408	0.242712	0.00966102	0.0750058	-0.185264	0.0377691	-0.530457	-0.0103627	-0.318483	-0.101061	-0.170669	-0.287811	0.0295796	-0.0584953	-0.0163601	-0.210236	0.235475	-0.0686839	0.179002
R410	4	MAC	NA	NA	NA	NA	NA	NA	NA	-0.000180599	-0.549952	-0.00406197	-0.332985	-0.0558702	-0.218607	-0.263241	0.0641168	-0.0959024	0.00817841	-0.167495	0.227107	-0.0694455	0.164293	0.0227104	0.361499	0.0708404	0.167806	0.165773	0.225514	0.080299	0.011126	0.255908	0.0809918	0.0606666	-0.209087	0.00330316	-0.516723	0.00281611	-0.291723	-0.0630037	-0.221715	-0.283161	0.0493791	-0.101134	-0.0259441	-0.210326	0.238975	-0.078408	0.143083
R411	4	MAC	NA	NA	NA	NA	NA	NA	NA	-0.0254193	-0.553267	0.00679757	-0.340938	-0.0600251	-0.216385	-0.253237	0.0727098	-0.0693363	0.0127218	-0.152786	0.227354	-0.0593521	0.170497	-0.00423789	0.345583	0.0528138	0.171711	0.13389	0.233218	0.0851279	0.00824893	0.266233	0.0879231	0.0795311	-0.219376	0.000473664	-0.513232	-0.0166965	-0.329251	-0.0843038	-0.264368	-0.238398	0.121477	-0.0682293	-0.00267068	-0.154779	0.209125	-0.0553878	0.132394
R412	4	R	NA	NA	NA	NA	NA	NA	NA	0.00929165	-0.548707	0.00591962	-0.30001	-0.0669706	-0.227275	-0.275464	0.0542492	-0.0931741	0.0224396	-0.158463	0.243466	-0.0677537	0.186112	0.00576023	0.344661	0.0637476	0.179458	0.162862	0.220826	0.103783	0.0147332	0.254861	0.0545406	0.0556004	-0.244494	0.00133887	-0.510751	0.00441769	-0.313325	-0.106171	-0.203026	-0.267462	0.0445119	-0.100635	0.0104886	-0.17622	0.232429	-0.0803703	0.188285
HMAC501	5	MAC	3.096	10.304	4.908	10.546	2.09	2.686	2	0.0180119	-0.659166	0.00763711	-0.293091	-0.148202	-0.141469	-0.223041	0.0941014	-0.0962369	0.0572985	-0.117001	0.208238	-0.0653371	0.184207	-0.0278887	0.268877	0.0578316	0.172893	0.122442	0.215338	0.10666	0.015461	0.238327	0.0492281	0.126797	-0.171916	0.0207321	-0.5749	0.00151925	-0.356563	-0.147197	-0.242186	-0.249143	0.106998	-0.120639	0.05857	-0.0770612	0.248545	-0.0435091	0.187795
HMAC502	5	L	3.452	9.098	4.832	8.854	2.588	3.158	2	0.0287839	-0.570176	0.00922065	-0.424957	-0.117017	-0.212054	-0.223021	0.128177	-0.115643	0.0812342	-0.0949432	0.229828	-0.0520211	0.186514	0.0123008	0.274271	0.0600635	0.167805	0.113881	0.207177	0.0860949	0.0405052	0.186439	0.0949111	0.105861	-0.203235	-0.0369427	-0.538711	0.00811274	-0.388259	-0.141814	-0.226279	-0.23532	0.088242	-0.0756536	0.0556555	-0.0730317	0.219483	-0.0420138	0.191235
HMAC503	5	MAC	NA	NA	NA	NA	NA	NA	NA	-0.0398486	-0.626898	0.0212682	-0.385168	-0.0950134	-0.177895	-0.216208	0.0971433	-0.0791483	0.0290191	-0.0911927	0.215974	-0.0458174	0.175752	-0.00284377	0.270527	0.0491603	0.188245	0.0874378	0.220911	0.0863742	0.0501284	0.199214	0.114082	0.126618	-0.171822	0.0250539	-0.609917	0.00172011	-0.399256	-0.162463	-0.120087	-0.234036	0.0796533	-0.110724	0.0415334	-0.097466	0.218819	-0.0481845	0.168933
HMAC505	5	MAC	3.35	11.695	5.04	10.625	3.835	3.935	1.5	NA	NA	NA	NA	NA	NA	NA	NA	NA	NA	NA	NA	NA	NA	NA	NA	NA	NA	NA	NA	NA	NA	NA	NA	NA	NA	0.0278945	-0.551568	-0.00270532	-0.307291	-0.134469	-0.195742	-0.280647	0.0602155	-0.0835395	-0.018922	-0.156888	0.24251	-0.0603833	0.179624
HMAC506	5	MAC	3.16667	12.8733	5.64667	10.57	3.80333	3.97	2	-0.0127875	-0.64745	0.0148377	-0.309186	-0.0608229	-0.206415	-0.236144	0.104012	-0.0952154	0.0499742	-0.115371	0.213774	-0.0457797	0.176265	0.0177621	0.281387	0.0572792	0.174763	0.101076	0.212584	0.080024	0.0414359	0.218538	0.110856	0.0766026	-0.201999	-0.011831	-0.589652	0.00454911	-0.278489	-0.098588	-0.192748	-0.30344	0.0662092	-0.0783276	-0.0015249	-0.158604	0.225545	-0.0494385	0.156893
HMAC507	5	MAC	2.975	10.045	5.845	8.2575	2.82	3.005	1.5	0.00266193	-0.624257	0.01238	-0.302261	-0.17145	-0.131113	-0.214075	0.0713829	-0.129095	0.0285311	-0.140035	0.188183	-0.0669398	0.139636	0.0169914	0.308641	0.0746432	0.183047	0.124579	0.210364	0.120555	0.0497928	0.226144	0.097748	0.143641	-0.219695	-0.00691602	-0.550839	-0.00704485	-0.361913	-0.136417	-0.197155	-0.231881	0.0699482	-0.104201	0.000734588	-0.138258	0.205786	-0.062291	0.142457
HMAC508	5	MAC	3.34	10.8033	6.61333	9.97	2.9	3.07667	1.33333	NA	NA	NA	NA	NA	NA	NA	NA	NA	NA	NA	NA	NA	NA	NA	NA	NA	NA	NA	NA	NA	NA	NA	NA	NA	NA	0.021533	-0.57854	-0.00262926	-0.381975	-0.170849	-0.230083	-0.225616	0.125436	-0.110302	0.0648663	-0.0741881	0.221984	-0.0473305	0.189548
HMAC509	5	MAC	NA	NA	NA	NA	NA	NA	NA	NA	NA	NA	NA	NA	NA	NA	NA	NA	NA	NA	NA	NA	NA	NA	NA	NA	NA	NA	NA	NA	NA	NA	NA	NA	NA	-0.00531938	-0.618089	-0.00196394	-0.371363	-0.140975	-0.242785	-0.191935	0.149099	-0.0772932	0.0551763	-0.0602846	0.226409	-0.0446155	0.193324
HMAC510	5	MAC	3.26	10.35	5.94	10.35	2.53	3.77	2	NA	NA	NA	NA	NA	NA	NA	NA	NA	NA	NA	NA	NA	NA	NA	NA	NA	NA	NA	NA	NA	NA	NA	NA	NA	NA	-0.0305355	-0.626208	0.00729799	-0.331612	-0.171374	-0.156617	-0.233455	0.0698564	-0.107352	0.0156325	-0.0961688	0.20588	-0.0611554	0.17034
L501	5	L	NA	NA	NA	NA	NA	NA	NA	-0.00861854	-0.571115	-0.00737522	-0.39904	-0.110982	-0.223269	-0.199442	0.101686	-0.0991799	0.0524046	-0.0910117	0.210776	-0.0649227	0.184686	-0.0138678	0.289863	0.0574188	0.206825	0.0964569	0.226474	0.109955	0.0445911	0.202574	0.0800241	0.128996	-0.203906	0.00823015	-0.525495	0.0195225	-0.375049	-0.148381	-0.230829	-0.235231	0.0910226	-0.0720752	0.0349217	-0.0756558	0.242123	-0.0521842	0.222632
L502	5	L	3.29	10.18	4.18	8.765	1.975	3.325	2	NA	NA	NA	NA	NA	NA	NA	NA	NA	NA	NA	NA	NA	NA	NA	NA	NA	NA	NA	NA	NA	NA	NA	NA	NA	NA	0.0127891	-0.598499	-0.0126656	-0.385182	-0.214495	-0.192856	-0.223813	0.0747725	-0.125469	0.0613376	-0.0410685	0.211551	-0.0295158	0.200825
L504	5	L	3.675	9.495	5.57	9.255	2.38	4.285	2	0.0272508	-0.610735	-0.0105504	-0.408075	-0.146711	-0.170256	-0.181485	0.114961	-0.0986579	0.0437083	-0.104114	0.215304	-0.0669354	0.181304	0.0123235	0.276708	0.0705146	0.18699	0.107132	0.210914	0.0948687	0.0377143	0.172829	0.100079	0.123535	-0.178618	-0.0162836	-0.562361	-0.0128203	-0.374692	-0.130681	-0.227276	-0.217754	0.0721334	-0.108962	0.0290203	-0.116279	0.212501	-0.0703089	0.19347
L505	5	L	3.19	8.17167	5.14667	7.94333	2.095	3.61	2	0.0414127	-0.683399	-0.0103934	-0.378108	-0.160714	-0.114517	-0.187817	0.117066	-0.099241	0.0470043	-0.0824972	0.210148	-0.0402311	0.175547	0.0198741	0.233081	0.0506513	0.170041	0.09557	0.205404	0.0963544	0.0758289	0.161491	0.120578	0.11554	-0.178674	-0.0204664	-0.577889	0.00863315	-0.444852	-0.163486	-0.206975	-0.160125	0.155177	-0.0769081	0.0783701	-0.0817402	0.209908	-0.0540891	0.164336
L507	5	L	3.065	9.865	5.23	9.465	1.875	3.47	2	NA	NA	NA	NA	NA	NA	NA	NA	NA	NA	NA	NA	NA	NA	NA	NA	NA	NA	NA	NA	NA	NA	NA	NA	NA	NA	0.0182013	-0.5283	0.00782835	-0.432873	-0.178914	-0.218783	-0.222779	0.11335	-0.116882	0.0696612	-0.0702134	0.235975	-0.0500419	0.215438
L508	5	L	3.08	10.76	5.99	10.07	2.26	2.89	3	0.0305029	-0.576249	-0.000521488	-0.360308	-0.0778471	-0.227923	-0.221848	0.0867495	-0.109858	0.0614866	-0.0969658	0.246342	-0.0579202	0.212138	-0.00798582	0.308252	0.0595956	0.183853	0.118326	0.21993	0.0883577	0.0128601	0.211863	0.0571584	0.0643009	-0.22429	-0.0156708	-0.555112	-0.00727646	-0.410638	-0.114547	-0.231924	-0.224855	0.0923506	-0.104736	0.0399235	-0.0891913	0.216334	-0.0530231	0.1826
L509	5	L	3.4575	10.11	5.75	9.6075	2.5025	3.47	2.25	0.034567	-0.564315	-0.00908036	-0.403044	-0.120339	-0.211928	-0.218429	0.08014	-0.120235	0.0537573	-0.110785	0.215177	-0.0225573	0.248695	0.0144207	0.284294	0.0504302	0.232387	0.137862	0.191133	0.0873875	0.00474019	0.160259	0.0797479	0.116499	-0.210783	0.0146044	-0.49207	0.0157058	-0.387959	-0.126239	-0.210545	-0.241272	0.107943	-0.0914201	0.0462683	-0.147933	0.241699	-0.0985322	0.211713
L510	5	L	3.765	9.69	5.37	9.815	2.29	3.285	3	-0.000432604	-0.537368	-0.00162588	-0.505142	-0.156795	-0.132654	-0.216226	0.059495	-0.0745023	-0.0166151	-0.0924645	0.241446	-0.0546979	0.194804	0.00830765	0.312346	0.0589117	0.216252	0.103888	0.234596	0.0637975	-0.00511608	0.194911	0.0505955	0.166929	-0.112639	-0.0108603	-0.5695	-0.000424147	-0.461394	-0.157454	-0.217851	-0.201397	0.097516	-0.107587	0.0473966	-0.0688146	0.214266	-0.0472986	0.199545
M501	5	SUB	2.21667	7.60167	3.87833	6.24333	1.93833	2.23667	1	NA	NA	NA	NA	NA	NA	NA	NA	NA	NA	NA	NA	NA	NA	NA	NA	NA	NA	NA	NA	NA	NA	NA	NA	NA	NA	0.00192274	-0.590943	-0.0103335	-0.29908	-0.217601	-0.0934726	-0.261059	0.0365745	-0.0716789	-0.0409126	-0.177787	0.199412	-0.0756006	0.156634
R501	5	MAC	2.7325	10.715	5.3525	7.8525	2.3025	2.615	1	-0.0178264	-0.617824	0.00422372	-0.272381	-0.105315	-0.17052	-0.26151	0.0538174	-0.105927	0.0086887	-0.181037	0.208372	-0.0809578	0.156301	0.00935191	0.314839	0.0797773	0.160983	0.182595	0.21596	0.107549	0.0190593	0.258419	0.082852	0.110659	-0.160148	-0.0466223	-0.600352	-0.00890159	-0.280369	-0.0902674	-0.203824	-0.290709	0.00490748	-0.0759313	-0.0473301	-0.150151	0.235716	-0.0463622	0.149278
R502	5	R	3.24	12.8	6.35333	9.28333	3.56667	3.61	1	-0.00819708	-0.619468	0.0144002	-0.343006	-0.13976	-0.167169	-0.23375	0.107234	-0.100729	0.0345586	-0.118994	0.220542	-0.0462415	0.155017	0.00702548	0.262223	0.04701	0.154205	0.109877	0.22707	0.0993948	0.0375575	0.237119	0.115314	0.132845	-0.184078	0.00544018	-0.584398	-0.000269095	-0.32831	-0.207447	-0.085004	-0.273601	0.0705297	-0.0921546	-0.0128999	-0.178313	0.223013	-0.064988	0.135237
R503	5	MAC	NA	NA	NA	NA	NA	NA	NA	0.0383371	-0.640999	-0.0086112	-0.261583	-0.137661	-0.142042	-0.251213	0.0632728	-0.0770642	0.000326905	-0.161357	0.249287	-0.0599111	0.1634	0.0109978	0.338801	0.0527251	0.130817	0.169769	0.206929	0.0696686	-0.0106362	0.254552	0.0635602	0.0997682	-0.161134	1.82344e-05	-0.598281	0.000395182	-0.279726	-0.118722	-0.152453	-0.283322	0.0421693	-0.0882225	-0.0120849	-0.175001	0.232416	-0.0647313	0.147838
R504	5	R	2.86571	10.6757	5.25143	8.45857	2.74286	2.93714	1.14286	0.0319393	-0.602103	-0.00755996	-0.345229	-0.146348	-0.152267	-0.253932	0.108397	-0.077259	0.00239991	-0.119817	0.241924	-0.0495297	0.165277	-0.00089405	0.294118	0.0480425	0.158504	0.120817	0.228033	0.0736994	-0.00441301	0.257658	0.0646904	0.123183	-0.15933	0.0197542	-0.574329	0.00875942	-0.316131	-0.187657	-0.119394	-0.275387	0.074306	-0.096947	-0.0155866	-0.173031	0.237399	-0.0676121	0.143526
R505	5	MAC	NA	NA	NA	NA	NA	NA	NA	-0.0665183	-0.627653	0.00839172	-0.280072	-0.0415415	-0.189862	-0.256198	0.0565258	-0.0935733	0.0151126	-0.164073	0.208172	-0.0446889	0.157734	-0.0455489	0.284803	0.0634532	0.184476	0.156464	0.246629	0.103708	0.0265132	0.281019	0.0808949	0.0991064	-0.163274	0.0187096	-0.581337	-0.00462563	-0.299617	-0.142369	-0.168618	-0.258894	0.0780775	-0.096585	0.00951372	-0.1526	0.221923	-0.0666043	0.157363
R506	5	R	3.33	13.6	5.9	10.48	3.8	3.94	1	NA	NA	NA	NA	NA	NA	NA	NA	NA	NA	NA	NA	NA	NA	NA	NA	NA	NA	NA	NA	NA	NA	NA	NA	NA	NA	-0.0117632	-0.568382	-0.00164272	-0.335429	-0.184595	-0.150983	-0.265326	0.104084	-0.077831	-0.0294011	-0.162266	0.225238	-0.0582305	0.123658
R507	5	R	NA	NA	NA	NA	NA	NA	NA	-0.0242066	-0.613033	-1.55906e-05	-0.330491	-0.119934	-0.138199	-0.267946	0.0639128	-0.08073	0.00881312	-0.146621	0.215071	-0.0552829	0.146652	-0.0163505	0.308245	0.0635409	0.150727	0.153746	0.236148	0.0952238	0.00898518	0.25267	0.0765565	0.145905	-0.133389	-0.0285678	-0.547955	0.00847014	-0.340501	-0.165402	-0.17013	-0.286271	0.0830758	-0.098419	-0.01061	-0.15812	0.22093	-0.0576767	0.147392
R508	5	MAC	3.08	11.2	5.85	8.58	4.34	4.46	1	-0.0283742	-0.655307	0.014148	-0.265673	-0.0940753	-0.156218	-0.244287	0.0349032	-0.0744291	-0.0194842	-0.186632	0.209888	-0.0699204	0.142421	0.015888	0.362422	0.0870137	0.165299	0.201335	0.211919	0.0739043	0.0111099	0.211224	0.0854468	0.0942047	-0.126728	0.0148845	-0.548604	-0.00376087	-0.257408	-0.14075	-0.185631	-0.299831	0.033206	-0.100657	-0.0195655	-0.187464	0.222506	-0.0666557	0.159158
R509	5	MAC	NA	NA	NA	NA	NA	NA	NA	NA	NA	NA	NA	NA	NA	NA	NA	NA	NA	NA	NA	NA	NA	NA	NA	NA	NA	NA	NA	NA	NA	NA	NA	NA	NA	0.0304087	-0.565605	-0.00464164	-0.296278	-0.138218	-0.18637	-0.260782	0.0665377	-0.0823537	-0.0118868	-0.161166	0.256956	-0.0632893	0.190605
R510	5	R	3.375	12.755	7.525	10.12	2.85	4.11	1	-0.0682101	-0.597445	0.0231178	-0.321802	-0.104058	-0.140622	-0.224712	0.0713822	-0.0313219	-0.0677308	-0.199655	0.191779	-0.0585283	0.110824	-0.0235397	0.380296	0.0542727	0.145681	0.193904	0.284215	0.0613665	-0.0308772	0.268622	0.11575	0.108742	-0.141449	-0.00858117	-0.56416	0.0108114	-0.325669	-0.206716	-0.126198	-0.276217	0.0517403	-0.0872656	-0.0379117	-0.168812	0.229287	-0.0503418	0.126631
HMAC601	6	MAC	2.95	9.27	4.99	8.34	2.5	2.57	1	-0.039957	-0.61072	0.00643363	-0.365989	-0.0857054	-0.221457	-0.191501	0.117578	-0.0635176	0.0426783	-0.0935439	0.223031	-0.0385578	0.177617	-0.0103464	0.263355	0.0283192	0.175979	0.0549743	0.238394	0.0914259	0.0555039	0.226798	0.138403	0.115179	-0.234373	0.023192	-0.548752	-0.00230948	-0.327758	-0.1345	-0.230926	-0.254949	0.100079	-0.090728	0.00512273	-0.101493	0.248919	-0.0361038	0.168695
HMAC602	6	MAC	3.59778	10.54	5.49667	8.83889	2.54889	2.75667	1	NA	NA	NA	NA	NA	NA	NA	NA	NA	NA	NA	NA	NA	NA	NA	NA	NA	NA	NA	NA	NA	NA	NA	NA	NA	NA	0.00314247	-0.56806	-0.00388353	-0.363935	-0.0990612	-0.225273	-0.220354	0.11225	-0.072623	0.015906	-0.0939242	0.234968	-0.0388204	0.19736
HMAC603	6	MAC	3.25	10.2238	5.7175	9.215	3.22	3.06625	1.125	-0.0281329	-0.649415	-0.00142087	-0.293248	-0.0508945	-0.191776	-0.204129	0.0818807	-0.0502927	-0.00657065	-0.117196	0.231081	-0.0503511	0.176407	-0.0259429	0.33452	0.0390218	0.171698	0.106179	0.245578	0.0634495	-0.0089425	0.24669	0.0870789	0.0730192	-0.178293	-0.0523011	-0.586691	0.0285449	-0.39217	-0.0823518	-0.273859	-0.192924	0.129677	-0.0726533	0.0551786	-0.0613979	0.227215	-0.0327047	0.201329
HMAC604	6	MAC	3.45286	12.5614	6.34714	9.71	3.83571	3.89857	1.42857	-0.203043	-0.619421	0.0712029	-0.272511	0.0161745	-0.208535	-0.225231	0.0270723	-0.0267898	-0.0319902	-0.19482	0.205959	-0.0823073	0.156859	-0.0472264	0.356911	0.0477547	0.171264	0.134092	0.270523	0.0950841	-0.0135011	0.259501	0.1162	0.155609	-0.158829	0.000904857	-0.599505	0.00247434	-0.332828	-0.0964654	-0.200251	-0.230062	0.107244	-0.0793373	0.0192796	-0.104977	0.245941	-0.0567296	0.170973
HMAC605	6	MAC	3.64	13.42	7.20333	9.92667	4.56	3.57667	1.33333	NA	NA	NA	NA	NA	NA	NA	NA	NA	NA	NA	NA	NA	NA	NA	NA	NA	NA	NA	NA	NA	NA	NA	NA	NA	NA	-0.0132983	-0.59087	0.00423895	-0.333088	-0.0663474	-0.195327	-0.232912	0.087753	-0.0545299	-0.029926	-0.152043	0.231492	-0.0531905	0.163597
HMAC606	6	MAC	3.16833	9.67	5.49167	8.59167	3.09	2.93833	1.16667	-0.021081	-0.643835	0.000430529	-0.321361	-0.0925348	-0.184095	-0.207354	0.0816878	-0.0829977	0.0417739	-0.0839698	0.206792	-0.0413766	0.175079	-0.0415603	0.285342	0.0467024	0.182498	0.0990184	0.231761	0.104306	0.0367711	0.234264	0.113106	0.086153	-0.205519	-0.0253261	-0.557743	0.00297719	-0.324388	-0.110498	-0.243662	-0.269011	0.0944382	-0.0840932	-0.0161911	-0.0880108	0.23738	-0.0300008	0.161713
HMAC607	6	MAC	3.91625	11.3138	5.36875	9.70625	2.12875	2.52	1.625	0.00794652	-0.6873	-0.00277729	-0.268372	-0.0900215	-0.138501	-0.197671	0.0466032	-0.0602138	-0.00499266	-0.11975	0.233249	-0.058461	0.193974	-0.020779	0.35078	0.0563416	0.19403	0.140578	0.244037	0.0558182	-0.0318436	0.187296	0.00922022	0.101692	-0.140883	-0.0619967	-0.594303	0.0102854	-0.26301	-0.11978	-0.213261	-0.277646	0.0412893	-0.0784438	-0.0173247	-0.132232	0.240748	-0.0574338	0.173488
HMAC608	6	MAC	2.85833	8.375	5.135	7.63833	2.96667	3.45167	1	-0.0164168	-0.62669	-0.0121449	-0.330763	-0.0675557	-0.193641	-0.196512	0.105896	-0.0702724	0.0282973	-0.111886	0.217734	-0.0447311	0.152681	-0.0331978	0.306671	0.0408708	0.167622	0.0993979	0.25753	0.0977253	0.0264242	0.23719	0.102642	0.0775325	-0.214405	0.0427812	-0.600305	0.0079028	-0.36307	-0.143975	-0.203371	-0.222881	0.136799	-0.0805831	0.0408908	-0.0582209	0.23477	-0.0324189	0.19885
HMAC610	6	MAC	3.368	11.266	5.744	8.456	3.806	3.484	1.4	-0.0249004	-0.673627	-0.000347376	-0.301151	-0.0725479	-0.164132	-0.214365	0.0843914	-0.0699832	0.00758162	-0.123968	0.231915	-0.0466882	0.154648	-0.00634169	0.301321	0.0483385	0.164977	0.114341	0.24016	0.0735603	0.00919548	0.220034	0.0920058	0.102868	-0.147283	-0.00503388	-0.628783	0.0216362	-0.362082	-0.146157	-0.191514	-0.201222	0.119927	-0.086765	0.0520178	-0.0665388	0.233815	-0.0363185	0.186006
L601	6	L	3.53	10.45	6.28	9	1.8	3.74	2	0.0200825	-0.617327	0.00448574	-0.328836	-0.0687837	-0.193054	-0.207014	0.0796181	-0.12496	0.0614541	-0.125551	0.2239	-0.0742302	0.197609	0.00631152	0.312369	0.065739	0.179057	0.122148	0.208433	0.121784	0.0444963	0.201161	0.0556915	0.0588257	-0.223411	-0.0161462	-0.585076	0.00044427	-0.409855	-0.102225	-0.213606	-0.188266	0.083859	-0.109056	0.0723328	-0.0841194	0.207114	-0.0553374	0.187381
L602	6	L	3.47556	9.50667	5.10333	9.41667	2.58333	3.39222	1.88889	0.00375078	-0.577202	0.00426964	-0.439457	-0.134364	-0.216239	-0.19172	0.112849	-0.0906725	0.0566426	-0.0648719	0.227238	-0.0355017	0.19548	0.00391834	0.252821	0.0449604	0.202862	0.0707955	0.223291	0.0870653	0.0625976	0.181071	0.115461	0.121299	-0.216345	-0.0128851	-0.582709	-0.00234758	-0.428366	-0.187665	-0.250225	-0.187582	0.116105	-0.0953735	0.0610616	-0.0655849	0.207471	-0.0308617	0.183628
L603	6	L	4.09375	9.58375	4.75375	8.8625	1.655	2.81875	2.375	-0.0324124	-0.627491	0.0156144	-0.321131	-0.0699745	-0.192911	-0.202611	0.0521938	-0.112791	0.0371151	-0.126336	0.216804	-0.0683179	0.208067	-0.00252157	0.311534	0.068063	0.197056	0.113998	0.215932	0.102126	0.0245218	0.201541	0.0609954	0.113622	-0.182687	-0.00977877	-0.555434	0.0103846	-0.402107	-0.140327	-0.206331	-0.208733	0.121573	-0.0904556	0.0578605	-0.0776645	0.210688	-0.0449985	0.218696
L604	6	L	3.38333	10.4656	4.93556	9.33	1.72111	2.04222	2	-0.0083033	-0.607257	-0.00164019	-0.368272	-0.097607	-0.211554	-0.197453	0.0614821	-0.0856486	0.00884024	-0.0761589	0.244839	-0.0364623	0.215804	0.0151791	0.285047	0.0450749	0.21455	0.0740535	0.233628	0.0683362	0.0266115	0.199047	0.0939528	0.101583	-0.197673	0.0301697	-0.591258	-0.00422035	-0.429527	-0.151471	-0.246411	-0.161698	0.15208	-0.0807924	0.083665	-0.0569197	0.215373	-0.0352581	0.207587
L605	6	L	3.235	9.845	5.055	9.105	2.065	2.9	2	0.093623	-0.668582	0.00251213	-0.331192	-0.203807	-0.147841	-0.241162	0.0662552	-0.103581	0.0021458	-0.020543	0.254022	-0.00782203	0.234052	0.0482043	0.271851	0.0591884	0.198571	0.0740458	0.20559	0.0618541	0.0201043	0.152143	0.05947	0.085345	-0.164447	0.000702148	-0.612674	0.00496461	-0.420472	-0.148762	-0.200267	-0.161678	0.143605	-0.0754842	0.0883973	-0.0755772	0.211245	-0.0509677	0.194886
L606	6	L	3.87625	10.2413	4.97375	9.2525	1.785	2.46625	2.25	0.0199588	-0.589872	-0.00468346	-0.387459	-0.0792989	-0.233614	-0.170326	0.0645807	-0.1125	0.055773	-0.0977026	0.214158	-0.0698075	0.235265	-0.00787577	0.315089	0.0730628	0.210155	0.10891	0.214008	0.117155	0.0599922	0.187657	0.0505394	0.0354497	-0.208615	0.0867657	-0.514067	-0.0170019	-0.400749	-0.159916	-0.241751	-0.222382	0.108411	-0.130373	0.0556297	-0.0944601	0.22503	-0.0495481	0.241095
L607	6	L	3.546	11.112	6.079	9.711	2.014	2.174	2.2	-0.00162821	-0.602138	0.008337	-0.461286	-0.113844	-0.204847	-0.168527	0.132644	-0.086839	0.0839345	-0.0626474	0.214251	-0.040576	0.196934	-0.0121271	0.243783	0.0389429	0.203727	0.0617076	0.216378	0.0934557	0.0765322	0.168643	0.0999393	0.115102	-0.199853	-0.0385794	-0.519871	-0.0236132	-0.411925	-0.0693417	-0.280329	-0.194165	0.0822232	-0.102598	0.0351052	-0.0872707	0.229466	-0.054525	0.209905
L609	6	L	3.72667	11.415	5.93833	8.71833	1.59333	2.45833	2	0.0310478	-0.612578	0.000812369	-0.410739	-0.121982	-0.236684	-0.170569	0.129325	-0.109537	0.111666	-0.0585349	0.211184	-0.0402227	0.201894	0.000751602	0.255353	0.0603214	0.186848	0.0749894	0.189289	0.0952826	0.100842	0.15281	0.123703	0.0848305	-0.250102	0.00525846	-0.556961	0.00697534	-0.378076	-0.147642	-0.235997	-0.22349	0.114284	-0.099099	0.0526024	-0.0727454	0.225076	-0.051435	0.207689
L610	6	L	3.94222	10.4011	5.47111	9.28556	1.96667	3.51111	2.11111	-0.0974296	-0.66274	0.0284707	-0.406615	-0.108717	-0.184318	-0.154984	0.0778283	-0.0752896	0.0430203	-0.0788094	0.204485	-0.0538093	0.190294	-0.022976	0.262177	0.0360482	0.188162	0.0640745	0.213118	0.0979522	0.0628199	0.172313	0.117711	0.193156	-0.105942	-0.0497854	-0.563664	-0.00225711	-0.446142	-0.105234	-0.265114	-0.151503	0.105332	-0.0831678	0.0653397	-0.0661291	0.219083	-0.0431951	0.207063
M601	6	SUB	2.9	10.085	5.03333	8.09167	2.7	3.31667	1	-0.000669394	-0.599167	0.00356598	-0.233667	-0.119734	-0.15837	-0.303522	0.0521323	-0.0874533	-0.00515092	-0.228656	0.207149	-0.0774362	0.158665	0.0167003	0.370093	0.0757966	0.148858	0.214088	0.189457	0.0778272	-0.0152243	0.284579	0.0314658	0.144915	-0.146241	-0.0139401	-0.534682	-0.00153732	-0.247875	-0.201537	-0.168095	-0.305092	0.0161155	-0.110908	-0.0189871	-0.203577	0.206636	-0.078473	0.136477
R602	6	R	3.28375	10.3525	5.33875	7.2875	3.3825	3.79875	1	0.0145999	-0.659668	-0.00195105	-0.337723	-0.178378	-0.150983	-0.237107	0.124594	-0.0672584	0.0132943	-0.0616042	0.231743	-0.0245939	0.137632	0.0111487	0.25319	0.0388778	0.178728	0.0668814	0.213433	0.0684262	0.011185	0.225968	0.143849	0.144991	-0.159275	0.0201799	-0.566973	-0.00788439	-0.351897	-0.209538	-0.137412	-0.269856	0.0939113	-0.0884605	-0.0112373	-0.145906	0.23665	-0.056733	0.144971
R603	6	R	3.633	12.766	6.395	9.111	2.502	3.073	1	NA	NA	NA	NA	NA	NA	NA	NA	NA	NA	NA	NA	NA	NA	NA	NA	NA	NA	NA	NA	NA	NA	NA	NA	NA	NA	-0.0298522	-0.581153	0.0186316	-0.32174	-0.190465	-0.131311	-0.276028	0.0803762	-0.0587162	-0.0295249	-0.170341	0.225014	-0.0599052	0.144846
R604	6	R	2.81	12.86	6.095	9.03833	3.28833	3.71333	1.33333	NA	NA	NA	NA	NA	NA	NA	NA	NA	NA	NA	NA	NA	NA	NA	NA	NA	NA	NA	NA	NA	NA	NA	NA	NA	NA	0.0288452	-0.598973	-0.0088504	-0.386503	-0.178332	-0.152192	-0.240231	0.134541	-0.0827052	0.00359012	-0.101377	0.224336	-0.0488033	0.178321
R605	6	R	2.402	11.961	5.405	8.689	3.089	3.817	1	-0.00614588	-0.636531	-0.0351128	-0.346496	-0.134392	-0.116488	-0.225964	0.0871254	-0.0890669	-0.00639919	-0.1643	0.180933	-0.0717999	0.119113	-0.000737437	0.328884	0.0660423	0.141269	0.186033	0.230383	0.0857738	0.0178657	0.231018	0.098932	0.158652	-0.0985896	-0.00860047	-0.582718	0.00533916	-0.347798	-0.169412	-0.151738	-0.270746	0.0958278	-0.0842682	-0.0134585	-0.129896	0.226448	-0.0464967	0.162886
R606	6	MAC	3.83	11.31	4.03	8.81	4.36	3.36	1	0.000928397	-0.676788	-0.00590043	-0.278749	-0.0677522	-0.182874	-0.219127	0.109427	-0.0640188	0.00926078	-0.111898	0.231821	-0.0503434	0.170816	-0.00567099	0.316008	0.0448443	0.148348	0.119924	0.237054	0.0596273	-0.0062302	0.211621	0.0887524	0.0877659	-0.166847	0.0501552	-0.623197	-0.0097298	-0.278477	-0.122914	-0.172683	-0.252615	0.090997	-0.0757128	-0.00928953	-0.134215	0.254935	-0.0581177	0.180829
R607	6	MAC	3.1225	10.4025	5.085	8.625	2.7775	3.31	1.25	NA	NA	NA	NA	NA	NA	NA	NA	NA	NA	NA	NA	NA	NA	NA	NA	NA	NA	NA	NA	NA	NA	NA	NA	NA	NA	-0.0338973	-0.607754	0.00576283	-0.340445	-0.0883816	-0.201817	-0.243793	0.103835	-0.0740958	0.0226105	-0.116652	0.23409	-0.04918	0.16956
R608	6	MAC	3.32333	9.845	5.40333	7.96667	2.37833	2.74333	1	0.107553	-0.61582	0.0040815	-0.304186	-0.198212	-0.125668	-0.281984	0.107	-0.106963	0.0125963	-0.157863	0.249721	-0.0800059	0.192566	0.0526507	0.293121	0.0869341	0.152915	0.190792	0.176325	0.0742195	-0.0107064	0.201418	0.0370125	0.107378	-0.164877	0.0532873	-0.563205	-0.00419624	-0.284549	-0.157942	-0.162099	-0.296439	0.0294539	-0.115167	0.000742568	-0.174659	0.242312	-0.0768408	0.181192
R609	6	MAC	3.643	12.677	6.457	9.746	3.767	3.607	1.3	-0.0418876	-0.693331	0.012688	-0.255056	-0.0508927	-0.15949	-0.222759	0.044805	-0.0419926	-0.0180221	-0.139555	0.225862	-0.0558909	0.179835	-0.00939879	0.348354	0.0579399	0.168858	0.136789	0.229279	0.0613314	-0.0106715	0.21092	0.0786524	0.0827079	-0.139076	-0.00938048	-0.636738	-0.00749854	-0.303755	-0.102343	-0.187232	-0.242427	0.0901116	-0.0697739	-0.000249808	-0.114657	0.223896	-0.0390715	0.147467
R610	6	MAC	3.84286	12.3314	6.35857	9.63857	2.57714	2.74429	1.57143	NA	NA	NA	NA	NA	NA	NA	NA	NA	NA	NA	NA	NA	NA	NA	NA	NA	NA	NA	NA	NA	NA	NA	NA	NA	NA	0.006038	-0.621553	0.000260358	-0.302349	-0.105684	-0.201025	-0.238837	0.0926819	-0.0727971	-0.00664913	-0.0962985	0.245643	-0.0367166	0.167625
L701	7	L	3.49875	10.6188	5.79875	9.84375	2.61625	3.39875	2	0.0186658	-0.595876	-0.00202951	-0.397515	-0.0918289	-0.30032	-0.165987	0.146701	-0.104734	0.0991719	-0.0865863	0.20272	-0.0349746	0.208253	0.036173	0.259856	0.0529112	0.193825	0.0831448	0.206714	0.0734154	0.108972	0.143019	0.129915	0.0788117	-0.262417	-0.0148679	-0.542311	-0.00514544	-0.440993	-0.117436	-0.260723	-0.161304	0.10631	-0.0964482	0.0696268	-0.0793373	0.211688	-0.0497448	0.18351
L702	7	L	3.29143	9.45286	5.04714	9.02	2.31571	3.46429	2	NA	NA	NA	NA	NA	NA	NA	NA	NA	NA	NA	NA	NA	NA	NA	NA	NA	NA	NA	NA	NA	NA	NA	NA	NA	NA	-0.00985136	-0.523399	-0.00249584	-0.415133	-0.13806	-0.21183	-0.224874	0.0876267	-0.108404	0.0423856	-0.136549	0.201169	-0.0683578	0.198441
L704	7	L	3.32889	9.36444	5.04556	9.48222	2.11556	3.09222	2.11111	-0.0242811	-0.596403	-0.0116811	-0.415417	-0.0982574	-0.167785	-0.187399	0.083931	-0.101116	0.0427656	-0.139704	0.198489	-0.0807925	0.173878	-0.0116122	0.271944	0.0727902	0.189442	0.123753	0.22984	0.11929	0.059385	0.217937	0.0879606	0.121073	-0.15803	-0.000778004	-0.557634	-0.0100604	-0.38133	-0.127101	-0.196706	-0.228224	0.0586184	-0.103854	0.0323362	-0.0780308	0.219742	-0.0543646	0.214237
L705	7	L	3.326	8.544	5.196	9.034	1.96	2.954	2	-0.0275163	-0.596585	0.00208441	-0.389012	-0.113256	-0.202359	-0.199568	0.0997125	-0.0935801	0.0400994	-0.113769	0.214758	-0.0661829	0.181784	-0.00400231	0.281347	0.0512499	0.176277	0.112848	0.221968	0.102123	0.0423097	0.200452	0.0997077	0.149116	-0.170005	0.0398226	-0.532557	0.00118405	-0.393345	-0.171533	-0.170508	-0.23238	0.125384	-0.12307	0.0549128	-0.1261	0.197129	-0.0675487	0.162894
L706	7	L	3.917	11.138	5.934	10.166	1.892	2.62	1.6	-0.0341202	-0.616029	0.0116694	-0.410992	-0.0939295	-0.237953	-0.156156	0.117247	-0.0738673	0.0770129	-0.0621075	0.216491	-0.0423187	0.198433	-0.00845793	0.251586	0.0328628	0.192774	0.0572662	0.224931	0.079338	0.0933922	0.16342	0.131787	0.126401	-0.238679	-0.0255441	-0.596979	0.00106966	-0.448282	-0.166115	-0.161901	-0.150202	0.0916537	-0.0896936	0.049698	-0.0877455	0.212335	-0.0769865	0.214359
L708	7	L	3.66667	10.8333	6.06444	10.3689	2.27111	3.09111	2	-0.0441409	-0.615109	-0.0063528	-0.434504	-0.082054	-0.224665	-0.146837	0.112915	-0.0846605	0.092261	-0.0872341	0.203679	-0.054753	0.19175	-0.0171786	0.2393	0.0374526	0.198344	0.072908	0.223703	0.0967945	0.0853055	0.173859	0.126483	0.142197	-0.199464	0.0504341	-0.588557	-0.0379092	-0.429655	-0.163428	-0.205396	-0.159435	0.096504	-0.0965019	0.067319	-0.068683	0.204379	-0.0345758	0.183228
L710	7	L	3.581	9.654	4.81	9.1	1.566	2.327	2	0.00341994	-0.663022	-0.00725913	-0.424109	-0.161352	-0.149706	-0.17844	0.120967	-0.095958	0.0705731	-0.0656078	0.202415	-0.0368055	0.167954	0.010861	0.227967	0.0441121	0.179191	0.0687238	0.203215	0.0903181	0.0772703	0.167891	0.128725	0.160096	-0.141442	0.0127258	-0.640296	0.0052217	-0.482644	-0.203904	-0.151931	-0.150976	0.150177	-0.0799461	0.0867798	-0.0588099	0.200672	-0.0379711	0.181131
M701	7	R	2.86	10.7263	5.2625	7.95	2.7125	3.12	1	0.0587553	-0.605827	0.00928257	-0.264556	-0.220107	-0.0936365	-0.308761	0.0685189	-0.0567105	-0.0425026	-0.214846	0.245163	-0.0674042	0.149539	0.0432185	0.368334	0.0668475	0.127894	0.219096	0.192909	0.0140391	-0.0650991	0.278226	0.0135569	0.178364	-0.0942941	0.0501344	-0.531488	0.0183136	-0.307449	-0.24622	-0.0971213	-0.300862	0.0603468	-0.0561394	-0.0526795	-0.202136	0.235974	-0.07029	0.137175
M702	7	R	3.21625	10.7413	5.13125	8.90125	2.535	2.9875	1	NA	NA	NA	NA	NA	NA	NA	NA	NA	NA	NA	NA	NA	NA	NA	NA	NA	NA	NA	NA	NA	NA	NA	NA	NA	NA	0.0166557	-0.567643	0.0018298	-0.419194	-0.220498	-0.0276376	-0.264694	0.0720413	-0.0626913	-0.0339301	-0.18135	0.189885	-0.0566621	0.205452
M704	7	R	3.57	12.6967	5.68556	9.67556	2.12667	2.05556	1	-0.0334098	-0.681596	0.0299878	-0.288107	-0.178775	-0.0850057	-0.268446	0.0857639	-0.07161	0.00568548	-0.177661	0.204336	-0.0660169	0.146327	0.000218283	0.287856	0.0674357	0.139668	0.163444	0.20014	0.0712573	-0.0202029	0.235931	0.0570222	0.227645	-0.0518885	-0.0420426	-0.558992	-0.00629568	-0.350908	-0.129779	-0.170382	-0.268555	0.0765896	-0.0589179	-0.066016	-0.159038	0.245729	-0.0541678	0.157997
M705	7	R	NA	NA	NA	NA	NA	NA	NA	-0.0137494	-0.636607	-0.0139715	-0.273744	-0.194512	-0.0778985	-0.263823	0.0414399	-0.0271573	-0.061634	-0.196634	0.212491	-0.0591164	0.15145	-0.010188	0.341345	0.0570143	0.156078	0.197594	0.224532	0.0240568	-0.0507186	0.280386	0.0574072	0.220102	-0.0841418	-0.0570178	-0.548671	-0.013746	-0.282619	-0.194074	-0.142544	-0.31537	0.0282608	-0.0394696	-0.076971	-0.206824	0.220814	-0.0634872	0.14884
M706	7	R	3.52889	11.9167	5.52	9.02556	2.22333	2.19111	1.11111	0.00315917	-0.610793	0.0002269	-0.316886	-0.198299	-0.0874548	-0.257885	0.0882133	-0.0354618	-0.0487138	-0.163467	0.224647	-0.0528273	0.134378	-0.0179446	0.33272	0.0471687	0.135917	0.178293	0.252092	0.041391	-0.0728505	0.269042	0.0868973	0.186604	-0.118167	0.0117946	-0.705295	-0.00806492	-0.224006	-0.212064	-0.0639794	-0.247694	0.0519953	-0.0244431	-0.0658993	-0.184941	0.196982	-0.037662	0.125899
M707	7	R	3.01889	11.8044	5.25333	9.67111	2.65222	3.02333	1.11111	0.00901978	-0.68532	-0.00639315	-0.285119	-0.193939	-0.0832533	-0.251799	0.0913528	-0.0709194	-0.00348128	-0.176686	0.211756	-0.0616216	0.140982	0.00226701	0.314595	0.0630197	0.133615	0.166735	0.192761	0.0698222	-0.0198253	0.231444	0.037734	0.21905	-0.0457967	-0.0203315	-0.584611	-0.00368945	-0.333195	-0.267238	-0.0665101	-0.281202	0.059373	-0.0659426	-0.0691464	-0.17449	0.208902	-0.0562034	0.115236
M708	7	R	2.95714	10.2957	5.04143	8.48143	2.34429	2.80429	1	-0.0149381	-0.638159	-0.00428705	-0.282169	-0.24799	-0.0543093	-0.282446	0.0564201	-0.0407007	-0.0737203	-0.158703	0.213477	-0.0459354	0.119019	-0.0245243	0.321549	0.0547422	0.14207	0.159777	0.240155	0.0590321	-0.0261007	0.297987	0.0507115	0.247987	-0.0689433	0.0264687	-0.584205	-0.00537077	-0.339175	-0.289512	-0.0398561	-0.301813	0.0423944	-0.0676947	-0.063179	-0.130483	0.248873	-0.0476084	0.142688
M709	7	R	2.98833	12.5283	5.91167	9.60167	2.54167	2.82333	1	NA	NA	NA	NA	NA	NA	NA	NA	NA	NA	NA	NA	NA	NA	NA	NA	NA	NA	NA	NA	NA	NA	NA	NA	NA	NA	-0.0314983	-0.567034	0.0065064	-0.329895	-0.237338	-0.10601	-0.294063	0.016434	-0.0738098	-0.038368	-0.15209	0.241463	-0.0525082	0.154346
M710	7	R	3.64	13.1729	5.82857	10.34	2.24	2.16714	1	0.074748	-0.693334	0.00658963	-0.265143	-0.218941	-0.0554069	-0.261947	0.057809	-0.0541169	-0.0210469	-0.144706	0.24309	-0.0440732	0.173511	0.030553	0.324383	0.0518931	0.158463	0.160813	0.19805	0.0285763	-0.0313907	0.227948	0.00536294	0.142662	-0.0943474	0.0111024	-0.528592	-0.00644239	-0.346353	-0.258366	-0.0692811	-0.283266	0.0461878	-0.0502917	-0.0346254	-0.173601	0.226556	-0.0735132	0.168858
M711	7	R	2.9	11.2387	5.235	9.11375	2.57375	2.9625	1.125	-0.0370376	-0.640976	0.0140439	-0.300811	-0.21653	-0.0674724	-0.269212	0.0279113	-0.0376003	-0.0481468	-0.171498	0.206222	-0.0639256	0.147486	-0.00810274	0.318763	0.0587427	0.162188	0.170421	0.234566	0.0408699	-0.0351333	0.286684	0.0421957	0.233145	-0.0467913	-0.0111156	-0.540861	-0.0135829	-0.406909	-0.28928	-0.063516	-0.293226	0.0589367	-0.0779362	-0.0479884	-0.108074	0.21661	-0.0388077	0.134388
M712	7	M	3.202	11.106	5.526	9.721	2.305	2.819	1.4	-0.0630261	-0.690864	0.0238417	-0.367549	-0.264327	-0.0518795	-0.234399	0.066478	-0.0585168	-0.0428948	-0.0877681	0.208522	-0.025223	0.133295	0.00197912	0.244165	0.0345752	0.183861	0.0681703	0.215609	0.0826718	-0.0235963	0.240621	0.121581	0.281402	0.00327178	0.0401666	-0.525209	-0.0294059	-0.347968	-0.283281	-0.0783731	-0.31055	0.0643114	-0.0680205	-0.0686234	-0.14999	0.21417	-0.054418	0.135671
R701	7	MAC	3.58444	13.8844	6.61556	11.1911	2.22556	2.25889	1.22222	NA	NA	NA	NA	NA	NA	NA	NA	NA	NA	NA	NA	NA	NA	NA	NA	NA	NA	NA	NA	NA	NA	NA	NA	NA	NA	0.000908091	-0.569733	0.00400801	-0.294413	-0.124479	-0.195559	-0.280791	0.0617898	-0.0904949	0.00735656	-0.13867	0.22365	-0.0600486	0.180805
R702	7	MAC	3.26857	12.8386	6.58286	10.94	3.03714	3.14	1	NA	NA	NA	NA	NA	NA	NA	NA	NA	NA	NA	NA	NA	NA	NA	NA	NA	NA	NA	NA	NA	NA	NA	NA	NA	NA	-0.0356268	-0.557562	0.00416478	-0.325239	-0.132368	-0.210133	-0.25086	0.0829747	-0.0841849	-0.00864232	-0.138658	0.243169	-0.0542653	0.151233
R703	7	MAC	3.849	11.472	5.67	10.787	2.062	2.189	1.1	0.0596548	-0.613645	-0.0320764	-0.355584	-0.148772	-0.1531	-0.232359	0.0844812	-0.0903912	0.00724098	-0.0883766	0.222536	-0.0570998	0.174638	0.0292611	0.283881	0.0550376	0.184269	0.100399	0.241441	0.0913617	0.0280686	0.240918	0.0800178	0.0724431	-0.184244	0.0160649	-0.552112	-0.0310987	-0.303594	-0.141949	-0.239093	-0.262272	0.0856283	-0.121796	0.00620845	-0.143892	0.239719	-0.0604091	0.210735
R704	7	MAC	3.33	12.1029	6.08857	10.2043	2.68286	3.06286	1	NA	NA	NA	NA	NA	NA	NA	NA	NA	NA	NA	NA	NA	NA	NA	NA	NA	NA	NA	NA	NA	NA	NA	NA	NA	NA	-0.0354646	-0.487682	0.0137569	-0.303651	-0.114851	-0.216981	-0.325599	0.0279016	-0.107985	0.00598069	-0.175697	0.227795	-0.06465	0.156882
R705	7	R	2.79333	9.68667	4.65667	9.31667	2.79	2.48667	1	-0.0253511	-0.669235	0.00279476	-0.264304	-0.103869	-0.149569	-0.194755	0.0700641	-0.104373	0.0172415	-0.142773	0.222101	-0.0728239	0.154639	-0.0161651	0.296427	0.0297786	0.238942	0.137502	0.209033	0.0926363	-0.0103335	0.237408	0.0342967	0.159992	-0.149303	NA	NA	NA	NA	NA	NA	NA	NA	NA	NA	NA	NA	NA	NA
R706	7	R	3.21571	12.93	6.60429	11.3414	3.41857	3.03429	1	0.0398693	-0.654259	-0.0115307	-0.246543	-0.191016	-0.108417	-0.253654	0.0598873	-0.0877922	-0.0027369	-0.189251	0.221472	-0.0725559	0.157348	0.0126338	0.323155	0.0744722	0.143893	0.187335	0.196236	0.0810479	-0.0040374	0.255617	0.0383699	0.154824	-0.124366	-0.0281324	-0.587856	-0.0026489	-0.256955	-0.188019	-0.144274	-0.29178	0.00459517	-0.102549	-0.00613964	-0.143707	0.221696	-0.0593681	0.173761
R708	7	R	NA	NA	NA	NA	NA	NA	NA	NA	NA	NA	NA	NA	NA	NA	NA	NA	NA	NA	NA	NA	NA	NA	NA	NA	NA	NA	NA	NA	NA	NA	NA	NA	NA	-0.000639055	-0.639626	-0.0194423	-0.335641	-0.208053	-0.114266	-0.267393	0.066928	-0.0877422	-0.0130918	-0.109177	0.210793	-0.048906	0.157344
R709	7	R	2.865	10.2462	5.0725	10.0425	2.855	2.58625	1	-0.0776207	-0.629977	0.0325421	-0.307395	-0.149247	-0.134563	-0.226867	0.0146281	-0.115957	0.0180846	-0.174753	0.181496	-0.063948	0.147329	-0.00699114	0.297893	0.0747533	0.18552	0.152044	0.243715	0.108569	0.0153195	0.26517	0.0701449	0.182306	-0.102194	-0.0271484	-0.625929	0.0148403	-0.323427	-0.244268	-0.0979498	-0.271143	0.0475893	-0.0879139	-0.0212494	-0.145279	0.198154	-0.0625763	0.142053
R710	7	R	3	10.95	5.13	10.56	2.94	2.06	1	-0.000177539	-0.64063	0.0365011	-0.252561	-0.146261	-0.130697	-0.270247	0.0389792	-0.101885	0.00839496	-0.176044	0.198257	-0.06766	0.138826	0.00190358	0.338193	0.0889625	0.161961	0.200339	0.222662	0.0912734	-0.00319851	0.263284	0.0620799	0.0800109	-0.142265	-0.0375823	-0.590496	0.0155821	-0.29935	-0.225345	-0.151558	-0.254856	0.0153738	-0.0943508	0.00230622	-0.136015	0.177942	-0.0590486	0.170666
HMAC801	8	MAC	2.79	10.93	7.14	8.81	2.64	3.31	1	NA	NA	NA	NA	NA	NA	NA	NA	NA	NA	NA	NA	NA	NA	NA	NA	NA	NA	NA	NA	NA	NA	NA	NA	NA	NA	-0.158127	-0.67385	0.0516271	-0.367192	-0.0265427	-0.173641	-0.173602	0.106883	-0.0351266	0.0214288	-0.111436	0.205159	-0.037222	0.146023
HMAC802	8	MAC	2.77143	10.6643	5.40857	8.90571	2.22857	2.64857	1.28571	-0.00494885	-0.657711	-0.032568	-0.333324	-0.151188	-0.185111	-0.261899	0.0861192	-0.0692778	-0.0657132	-0.0636419	0.228356	-0.02493	0.172055	0.00451777	0.290442	0.0648905	0.169757	0.129095	0.216357	0.0630473	0.00306275	0.198646	0.135008	0.148257	-0.0592984	-0.0267415	-0.600907	-0.0229226	-0.464975	-0.170359	-0.202127	-0.145337	0.127226	-0.062402	0.0226902	-0.0556172	0.221706	-0.0456085	0.212012
HMAC803	8	MAC	3.12	8.22	4.03	8.85	1.96	2.42	1	0.0126532	-0.568148	9.68186e-05	-0.373459	-0.116246	-0.212575	-0.245685	0.100343	-0.0996393	0.037369	-0.0893201	0.243299	-0.0454262	0.179274	0.000202062	0.290796	0.0504281	0.174787	0.108334	0.214008	0.0909649	0.0302641	0.221794	0.102083	0.111844	-0.21804	0.00317515	-0.565326	0.00276442	-0.331817	-0.157953	-0.217983	-0.24626	0.06352	-0.0935995	0.00309194	-0.0932771	0.240193	-0.0425792	0.191003
HMAC804	8	MAC	NA	NA	NA	NA	NA	NA	NA	-0.010372	-0.634145	-0.000679896	-0.338803	-0.0864438	-0.200263	-0.201675	0.102099	-0.112287	0.071958	-0.12462	0.208356	-0.0635454	0.16476	-0.000939427	0.271576	0.060215	0.176775	0.111779	0.219763	0.121112	0.0626782	0.20415	0.0915422	0.103307	-0.196296	-0.0256026	-0.548902	0.0149861	-0.326296	-0.157064	-0.184907	-0.217848	0.0808117	-0.140077	0.0480612	-0.170368	0.183969	-0.0921048	0.174181
HMAC805	8	MAC	NA	NA	NA	NA	NA	NA	NA	-0.0801298	-0.614268	0.0375155	-0.35634	-0.048951	-0.187569	-0.21317	0.0767101	-0.0948262	0.0175751	-0.166117	0.208858	-0.061325	0.137469	0.00687124	0.320357	0.0626365	0.163705	0.127141	0.238206	0.104382	0.0435418	0.220981	0.111802	0.104992	-0.160047	0.0233885	-0.57806	0.00973452	-0.418841	-0.12964	-0.178049	-0.238326	0.12776	-0.0904943	0.0241392	-0.104031	0.237761	-0.0474786	0.163813
HMAC806	8	MAC	NA	NA	NA	NA	NA	NA	NA	0.0236887	-0.643039	0.00605094	-0.402818	-0.119959	-0.18297	-0.176774	0.14652	-0.0887398	0.0604682	-0.0625371	0.232181	-0.0387464	0.194766	-0.00519469	0.273808	0.0325766	0.173489	0.062402	0.196299	0.0649379	0.0206535	0.189729	0.0981745	0.112565	-0.167531	-0.00786113	-0.60505	0.0179751	-0.470815	-0.154489	-0.165645	-0.20297	0.131806	-0.0721181	0.00828675	-0.0589881	0.221393	-0.0313328	0.174434
HMAC807	8	MAC	NA	NA	NA	NA	NA	NA	NA	0.0166836	-0.625883	-0.0165129	-0.505739	-0.157436	-0.157518	-0.154075	0.139654	-0.0637254	0.0605647	-0.0398134	0.217913	-0.0207126	0.191193	0.00193627	0.236948	0.0286718	0.189378	0.0456115	0.210198	0.0592163	0.0531059	0.151682	0.142684	0.148474	-0.152499	-0.0518983	-0.603031	0.00193733	-0.401969	-0.139313	-0.171094	-0.208197	0.082296	-0.0647474	-0.000609952	-0.108535	0.199747	-0.0530758	0.166264
HMAC808	8	MAC	NA	NA	NA	NA	NA	NA	NA	-0.018321	-0.631384	0.00206482	-0.375846	-0.112897	-0.17673	-0.199829	0.0990877	-0.0979779	0.0553967	-0.0967762	0.203915	-0.0534776	0.16839	0.000942888	0.264085	0.0560132	0.18	0.0933661	0.211866	0.0953371	0.066212	0.203093	0.125362	0.128462	-0.190355	0.0224997	-0.595631	0.0117754	-0.375837	-0.166543	-0.157162	-0.217658	0.107543	-0.122699	0.0482899	-0.126046	0.201776	-0.06671	0.155281
L801	8	L	3.075	10.89	6.335	9.075	2.235	2.11	1.5	0.00655571	-0.643117	-0.000502562	-0.398976	-0.0708475	-0.228991	-0.152218	0.124471	-0.0886478	0.100218	-0.0800792	0.207034	-0.0473041	0.19236	0.000703472	0.26989	0.0468469	0.192222	0.0834456	0.209062	0.0875836	0.089027	0.148231	0.111241	0.066233	-0.224441	0.00719242	-0.622901	-0.0112504	-0.442956	-0.132355	-0.284652	-0.140136	0.153848	-0.0782828	0.123046	-0.0479384	0.209099	-0.0220655	0.197536
L802	8	L	NA	NA	NA	NA	NA	NA	NA	0.0200254	-0.627475	0.0117496	-0.426335	-0.141364	-0.190845	-0.186793	0.131083	-0.0878576	0.102063	-0.051838	0.216615	-0.0296817	0.196058	-0.00113583	0.234549	0.0276913	0.178484	0.0607872	0.204121	0.0835777	0.0825705	0.178682	0.106805	0.116157	-0.207693	0.018477	-0.589333	-0.012055	-0.427342	-0.128991	-0.2267	-0.163896	0.136617	-0.0892512	0.101282	-0.0701402	0.217197	-0.0409723	0.196884
L803	8	L	NA	NA	NA	NA	NA	NA	NA	0.00534173	-0.58818	-0.0085285	-0.463786	-0.125748	-0.162199	-0.185007	0.0946469	-0.104646	0.0618103	-0.0786468	0.219994	-0.0508469	0.205229	-0.00718956	0.271088	0.0522491	0.201429	0.0773556	0.208126	0.105231	0.044288	0.173117	0.0785962	0.147317	-0.171043	0.00993038	-0.565	0.00260851	-0.406512	-0.174916	-0.197332	-0.203827	0.0934663	-0.129378	0.0749486	-0.113181	0.207513	-0.0699283	0.183374
L805	8	L	2.718	8.663	4.692	8.224	1.324	2.379	2.1	-0.0234949	-0.565129	-0.000567371	-0.426228	-0.129484	-0.194623	-0.199625	0.0677156	-0.130596	0.0601895	-0.120733	0.218356	-0.0660863	0.225664	-0.014205	0.269691	0.0734795	0.194252	0.111143	0.200625	0.119854	0.039749	0.196104	0.0603896	0.184211	-0.150652	0.0113531	-0.575946	-5.23565e-05	-0.440054	-0.145725	-0.227727	-0.188168	0.111528	-0.103866	0.0889529	-0.0678079	0.208756	-0.0447054	0.197536
L806	8	L	3.25	10.515	4.8475	9.625	1.7575	2.37	2.5	-0.00339414	-0.624296	-0.00412814	-0.459524	-0.153695	-0.210812	-0.146551	0.129524	-0.0832203	0.0996819	-0.0562514	0.205927	-0.034901	0.185121	0.00174689	0.242646	0.0377381	0.190739	0.0572175	0.203381	0.0784663	0.0868873	0.146097	0.126511	0.160876	-0.175786	0.0345292	-0.568694	-0.00783442	-0.442503	-0.185483	-0.216961	-0.157534	0.119813	-0.0860605	0.0714853	-0.0696267	0.216598	-0.0407523	0.193187
L807	8	L	NA	NA	NA	NA	NA	NA	NA	0.0019855	-0.6018	0.00102857	-0.427568	-0.138688	-0.217622	-0.166861	0.113587	-0.099976	0.0902079	-0.0593262	0.20705	-0.0334689	0.194241	0.00203718	0.234831	0.0358429	0.201999	0.0646044	0.214005	0.0961878	0.114221	0.169267	0.123149	0.127367	-0.246301	0.0151442	-0.584955	-0.0101065	-0.421424	-0.166597	-0.19497	-0.173074	0.111106	-0.105123	0.0868333	-0.0835266	0.213628	-0.0538419	0.19417
L808	8	L	3.005	10.1525	5.1775	8.495	1.9525	2.69	1.5	0.0189292	-0.614137	-0.00170523	-0.411856	-0.13431	-0.187696	-0.176563	0.110829	-0.104593	0.0831498	-0.0972987	0.209046	-0.0494541	0.186969	0.000813845	0.264984	0.0585258	0.180198	0.101457	0.20204	0.100276	0.0745422	0.172282	0.105654	0.11164	-0.203721	0.00291469	-0.566204	-0.00393259	-0.447306	-0.120779	-0.224416	-0.19255	0.107224	-0.0906341	0.0693405	-0.0833128	0.216854	-0.0447342	0.210016
L809	8	L	NA	NA	NA	NA	NA	NA	NA	0.0103697	-0.5809	-0.00716044	-0.419405	-0.145653	-0.200072	-0.20042	0.100924	-0.0801139	0.0701225	-0.063711	0.217009	-0.0408244	0.204432	-0.0102623	0.241827	0.0397112	0.201334	0.0658386	0.219879	0.0977335	0.0722231	0.2097	0.110007	0.124792	-0.23738	0.00601631	-0.555736	0.000720662	-0.440027	-0.125884	-0.215134	-0.202628	0.0967253	-0.102108	0.0637863	-0.0795448	0.216514	-0.0471624	0.202093
L810	8	L	3.08	11.6	7.44	10.89	2.73	2.47	3	-0.0259069	-0.556112	0.0178305	-0.33411	-0.169408	-0.210947	-0.224284	0.0310386	-0.0647415	0.00855502	-0.0867153	0.246741	-0.0402015	0.205594	-0.00541932	0.286032	0.0370984	0.239743	0.0687749	0.260395	0.0710829	-0.0154657	0.260085	0.0622132	0.161805	-0.223677	0.0130365	-0.587567	0.0332874	-0.41911	-0.137242	-0.213677	-0.210037	0.102884	-0.10302	0.0716693	-0.0681218	0.236255	-0.0502471	0.225529
M801	8	M	NA	NA	NA	NA	NA	NA	NA	0.00407032	-0.546609	-0.00583035	-0.283778	-0.207306	-0.128335	-0.30614	0.0343488	-0.0784974	-0.0141492	-0.217127	0.207833	-0.069898	0.136277	0.00342064	0.365892	0.0699213	0.147786	0.209841	0.221491	0.0747751	-0.0204643	0.309	0.019093	0.213771	-0.139384	0.0843771	-0.58376	0.0012843	-0.24692	-0.297487	-0.0925818	-0.352822	0.04287	-0.0752818	-0.0157282	-0.183938	0.220363	-0.0534887	0.14196
M802	8	SUB	NA	NA	NA	NA	NA	NA	NA	NA	NA	NA	NA	NA	NA	NA	NA	NA	NA	NA	NA	NA	NA	NA	NA	NA	NA	NA	NA	NA	NA	NA	NA	NA	NA	0.0176044	-0.590998	-0.00678523	-0.374895	-0.263667	-0.0429971	-0.276748	0.0750593	-0.074302	-0.0297728	-0.102773	0.221378	-0.0480161	0.14514
M803	8	SUB	NA	NA	NA	NA	NA	NA	NA	NA	NA	NA	NA	NA	NA	NA	NA	NA	NA	NA	NA	NA	NA	NA	NA	NA	NA	NA	NA	NA	NA	NA	NA	NA	NA	0.035336	-0.58395	0.00564984	-0.359905	-0.26294	-0.0502979	-0.27157	0.0926427	-0.0898502	-0.0154414	-0.134643	0.233894	-0.0521931	0.136796
M804	8	M	NA	NA	NA	NA	NA	NA	NA	0.0296091	-0.59468	-0.00237066	-0.334084	-0.227234	-0.123739	-0.284001	0.0609762	-0.115096	0.0155212	-0.151855	0.221501	-0.0569145	0.150367	0.0157545	0.278361	0.0791613	0.154475	0.174304	0.189033	0.0999941	0.0166307	0.26119	0.0844878	0.17746	-0.118849	-0.0001508	-0.596597	-0.000405605	-0.376134	-0.200796	-0.0909225	-0.266756	0.0471064	-0.0795153	-0.0181771	-0.130343	0.226367	-0.0328213	0.168867
M805	8	SUB	NA	NA	NA	NA	NA	NA	NA	-0.0262745	-0.640048	0.0183461	-0.318033	-0.17504	-0.109949	-0.240479	0.0313123	-0.066722	-0.00970365	-0.154289	0.216379	-0.0555745	0.154228	0.000483644	0.313669	0.0617572	0.158356	0.142649	0.220177	0.0912442	0.00602261	0.257512	0.0835205	0.146387	-0.10593	-0.032647	-0.58438	-0.0125537	-0.399809	-0.246876	-0.0708328	-0.273031	0.0328452	-0.0713693	-0.0538394	-0.120858	0.20339	-0.0392629	0.154622
M806	8	M	NA	NA	NA	NA	NA	NA	NA	-0.0254875	-0.640785	0.00778327	-0.313361	-0.13447	-0.119593	-0.239335	0.0588759	-0.0905456	0.00338189	-0.156517	0.218206	-0.0601945	0.140033	-0.00980873	0.319566	0.0620843	0.146472	0.156138	0.218909	0.0976838	0.0061482	0.240686	0.0846482	0.151982	-0.122502	NA	NA	NA	NA	NA	NA	NA	NA	NA	NA	NA	NA	NA	NA
R801	8	R	NA	NA	NA	NA	NA	NA	NA	0.0389734	-0.611421	-0.00755379	-0.278029	-0.113773	-0.190185	-0.268987	0.122108	-0.0851933	0.0215401	-0.168211	0.219776	-0.0767821	0.174644	-0.0170426	0.314375	0.0595685	0.146543	0.184067	0.205823	0.102661	0.00794223	0.262912	0.0285848	0.0893611	-0.161701	NA	NA	NA	NA	NA	NA	NA	NA	NA	NA	NA	NA	NA	NA
R802	8	MAC	NA	NA	NA	NA	NA	NA	NA	-0.0301577	-0.60374	0.00165595	-0.37321	-0.119789	-0.239966	-0.199786	0.118258	-0.0888391	0.0331209	-0.0760398	0.212285	-0.0406195	0.179084	0.00443672	0.258204	0.0442423	0.19264	0.0839255	0.22768	0.0833835	0.0682855	0.187653	0.137345	0.149935	-0.209985	0.00395433	-0.515667	0.00806984	-0.413709	-0.147954	-0.199906	-0.235763	0.10076	-0.113805	0.0384164	-0.115479	0.233838	-0.0627555	0.178518
R803	8	SUB	3.22	11.3	6.32	9.38167	2.71167	3.17667	1.33333	0.0542741	-0.549685	-0.0098529	-0.318084	-0.189125	-0.149776	-0.287249	0.0898899	-0.101826	-0.00468407	-0.165659	0.220228	-0.0627682	0.161645	-0.00170588	0.334265	0.0659946	0.151235	0.170374	0.219787	0.0880214	-0.0149203	0.305831	0.0253801	0.133691	-0.16528	-0.0608725	-0.499499	0.00862489	-0.323561	-0.198729	-0.162063	-0.33262	0.0300127	-0.0920749	-0.0376779	-0.141719	0.216337	-0.0606283	0.145777
R804	8	SUB	NA	NA	NA	NA	NA	NA	NA	0.0263034	-0.645973	-0.00965381	-0.315208	-0.135325	-0.145427	-0.235549	0.0914481	-0.0974311	0.031681	-0.12424	0.214844	-0.0512771	0.160934	-0.00130744	0.284427	0.0596075	0.16356	0.129326	0.216835	0.0946128	0.0301997	0.239941	0.0759717	0.104991	-0.163293	0.0284535	-0.612595	-0.0014309	-0.344206	-0.158606	-0.148182	-0.240303	0.0978162	-0.0981897	0.0229526	-0.114143	0.225971	-0.051925	0.162503
R805	8	SUB	NA	NA	NA	NA	NA	NA	NA	NA	NA	NA	NA	NA	NA	NA	NA	NA	NA	NA	NA	NA	NA	NA	NA	NA	NA	NA	NA	NA	NA	NA	NA	NA	NA	-0.00882903	-0.603477	0.00564412	-0.29591	-0.156689	-0.15643	-0.265551	0.0572154	-0.0842727	0.000926469	-0.134383	0.216055	-0.0478732	0.159969
R806	8	SUB	NA	NA	NA	NA	NA	NA	NA	NA	NA	NA	NA	NA	NA	NA	NA	NA	NA	NA	NA	NA	NA	NA	NA	NA	NA	NA	NA	NA	NA	NA	NA	NA	NA	-0.0101852	-0.576492	0.00663605	-0.348184	-0.138129	-0.170558	-0.252558	0.047768	-0.0955228	0.0320672	-0.130865	0.228636	-0.0577996	0.176393
R807	8	SUB	NA	NA	NA	NA	NA	NA	NA	-0.0386913	-0.642912	0.0101415	-0.331547	-0.242103	-0.04877	-0.243137	0.078492	-0.0519278	-0.0447797	-0.114257	0.201988	-0.0368859	0.139975	-0.0149785	0.265479	0.0369766	0.174602	0.0864862	0.239731	0.0715787	-0.0410334	0.279724	0.126815	0.257074	-0.11804	NA	NA	NA	NA	NA	NA	NA	NA	NA	NA	NA	NA	NA	NA
HMAC901	9	MAC	2.87	11.34	6.16	9.88	3.68	2.64	1	NA	NA	NA	NA	NA	NA	NA	NA	NA	NA	NA	NA	NA	NA	NA	NA	NA	NA	NA	NA	NA	NA	NA	NA	NA	NA	-0.00806966	-0.606314	-0.00675304	-0.358056	-0.0879666	-0.160311	-0.226844	0.063114	-0.0685437	0.00623118	-0.126043	0.232829	-0.0517205	0.181369
L901	9	L	2.923	10.208	5.66	9.345	1.914	2.939	2	-0.00772927	-0.625938	-0.00505698	-0.437998	-0.116354	-0.142601	-0.181218	0.086911	-0.0654244	0.0179736	-0.0782647	0.217903	-0.0499943	0.194624	-0.00389654	0.27341	0.050325	0.18802	0.0813331	0.216651	0.0844465	0.0496793	0.188029	0.127774	0.103804	-0.166409	-0.0100007	-0.612022	-0.00510976	-0.497446	-0.154187	-0.180805	-0.16522	0.13048	-0.0812749	0.0657477	-0.0567008	0.201458	-0.0308936	0.190519
L902	9	L	2.93429	8.86143	4.53143	7.82	1.98	3.92714	1.71429	0.0323579	-0.628227	0.0067718	-0.34986	-0.114789	-0.19812	-0.205098	0.110011	-0.13025	0.0914357	-0.108098	0.236475	-0.0855948	0.2248	-0.0454334	0.343623	0.0591437	0.162064	0.124286	0.16829	0.157497	-0.00398659	0.161651	-0.0579552	0.147556	-0.098551	-0.0149512	-0.607791	0.0079912	-0.4417	-0.193215	-0.180453	-0.159563	0.108445	-0.113539	0.0926808	-0.0584531	0.191529	-0.021982	0.141997
L903	9	L	2.976	8.111	4.139	9.361	2.13	3.253	2	-0.0205576	-0.581991	-0.00587044	-0.446806	-0.103053	-0.244297	-0.175897	0.118308	-0.099634	0.0852526	-0.0678597	0.213967	-0.0402272	0.19268	-0.00577561	0.245982	0.0387644	0.201466	0.0668879	0.220996	0.0986988	0.0853998	0.177658	0.115829	0.136865	-0.206786	0.0138959	-0.60714	0.00850273	-0.444308	-0.156047	-0.17496	-0.178823	0.114506	-0.090085	0.0743978	-0.0700185	0.210233	-0.0451157	0.197944
L904	9	L	3.08	10.1283	5.75	9.06167	2.185	3.50167	2	NA	NA	NA	NA	NA	NA	NA	NA	NA	NA	NA	NA	NA	NA	NA	NA	NA	NA	NA	NA	NA	NA	NA	NA	NA	NA	0.0056911	-0.619591	0.0158084	-0.444367	-0.156709	-0.160349	-0.163521	0.112075	-0.0933444	0.0775772	-0.0566778	0.214083	-0.0372471	0.199761
L905	9	L	3.396	9.623	4.924	8.633	2.081	2.951	1.8	0.0468172	-0.602763	-0.0109417	-0.421336	-0.121596	-0.214692	-0.190617	0.134586	-0.0983434	0.0715224	-0.0797518	0.219504	-0.0396201	0.218918	0.00107058	0.286846	0.0582072	0.167846	0.0960812	0.194406	0.0901646	0.0481548	0.156773	0.0890969	0.0917562	-0.19209	0.0129973	-0.56623	-0.0041989	-0.439282	-0.145934	-0.215777	-0.19265	0.120917	-0.0959316	0.0528725	-0.0989948	0.208501	-0.0595525	0.185475
L906	9	L	3.54667	10.9767	5.82667	8.68	2.07	3.28667	2	0.0271761	-0.690478	-0.0051436	-0.4553	-0.117557	-0.130272	-0.127183	0.132632	-0.0790775	0.0950455	-0.0546287	0.197507	-0.0364348	0.181473	0.00650488	0.250705	0.0390245	0.185197	0.0589575	0.197899	0.0755922	0.0961652	0.119782	0.125986	0.0929878	-0.186559	-0.00954144	-0.638038	-0.0070529	-0.477202	-0.165127	-0.137364	-0.141263	0.134686	-0.0701148	0.068331	-0.0610784	0.188912	-0.0459733	0.177359
L907	9	L	3.3475	10.9075	6.44	9.88	2.235	2.8125	2	-0.019168	-0.659174	0.0057134	-0.430283	-0.11072	-0.18019	-0.143754	0.10563	-0.0901482	0.0828765	-0.056708	0.210582	-0.0403897	0.200999	-0.00250165	0.246399	0.0342904	0.199146	0.0490351	0.206956	0.0907269	0.0869311	0.144764	0.104964	0.13886	-0.174836	-0.000739209	-0.57813	0.00235299	-0.488753	-0.142534	-0.157993	-0.180977	0.107722	-0.101322	0.0607657	-0.0731836	0.206907	-0.0475536	0.194123
L908	9	L	4.09714	10.7029	5.35143	9.33714	1.73857	2.20143	1.85714	-0.00732986	-0.608403	0.00199497	-0.448465	-0.151365	-0.151099	-0.184976	0.117129	-0.0906143	0.0855597	-0.0774032	0.19631	-0.0396094	0.175011	-0.0127773	0.235937	0.0425762	0.194589	0.0753588	0.211303	0.106112	0.0825498	0.171636	0.12058	0.166397	-0.211001	-0.000549041	-0.551079	0.00568621	-0.421403	-0.16549	-0.210606	-0.205917	0.0995568	-0.104202	0.0441724	-0.0758098	0.211829	-0.0452393	0.19556
L909	9	L	3.42222	9.65111	5.74	8.73333	2.00444	3.71333	2.11111	0.00537957	-0.623955	0.00158074	-0.388488	-0.150031	-0.172028	-0.172811	0.0970894	-0.0985726	0.0508332	-0.0729242	0.224931	-0.0462094	0.194829	-0.0120016	0.265642	0.0347678	0.193393	0.0711126	0.225533	0.101838	0.0389493	0.196191	0.0767604	0.14168	-0.183489	-0.0186242	-0.577523	0.00873923	-0.406331	-0.141662	-0.213367	-0.196827	0.103572	-0.104967	0.0590834	-0.0959787	0.220528	-0.0602091	0.189121
L910	9	L	2.88875	7.7575	3.73125	7.35375	4.325	5.165	2	NA	NA	NA	NA	NA	NA	NA	NA	NA	NA	NA	NA	NA	NA	NA	NA	NA	NA	NA	NA	NA	NA	NA	NA	NA	NA	0.0107743	-0.551003	-0.000200384	-0.437291	-0.178188	-0.258953	-0.163286	0.133598	-0.0901989	0.0834567	-0.0641391	0.212337	-0.0331428	0.197938
L911	9	L	3.068	9.915	5.15	8.93	2.177	3.323	2	-0.0328819	-0.606658	0.00467711	-0.420021	-0.1093	-0.188013	-0.206716	0.0861479	-0.0695815	0.0554932	-0.0424944	0.217736	-0.0296917	0.206294	-0.00832018	0.248616	0.0187044	0.218137	0.0291798	0.227471	0.0875905	0.0377298	0.215427	0.110986	0.143407	-0.193917	-0.0426384	-0.606898	0.0207847	-0.420307	-0.156446	-0.176558	-0.190153	0.0876992	-0.0936429	0.061089	-0.063324	0.205404	-0.0401838	0.195256
L912	9	L	3.23	10.45	5.46333	9.25333	2.22333	3.31667	2	0.0374154	-0.629182	0.00506756	-0.410034	-0.12495	-0.167638	-0.185485	0.0970682	-0.115456	0.0876668	-0.0478468	0.227747	-0.0432274	0.218124	0.00177874	0.255327	0.0430832	0.204492	0.0605575	0.208495	0.100335	0.0524716	0.168762	0.0623046	0.0999661	-0.206842	-0.0473699	-0.599239	0.020858	-0.427592	-0.135439	-0.259741	-0.159488	0.101231	-0.089201	0.0729233	-0.0437871	0.210645	-0.0278776	0.203908
M901	9	R	2.885	11.7075	5.6825	8.6925	2.0775	2.26	1	0.00552876	-0.600026	-0.0112878	-0.327781	-0.11195	-0.134007	-0.253757	0.0586343	-0.0636477	-0.0234305	-0.193323	0.218567	-0.0695662	0.171689	0.0141328	0.385098	0.056739	0.154411	0.19742	0.204896	0.03957	-0.0254072	0.2376	0.0272898	0.152541	-0.109934	-0.0663931	-0.574456	0.0133373	-0.330683	-0.220767	-0.0709608	-0.257994	0.0625044	-0.039569	-0.0475179	-0.190994	0.192759	-0.0636459	0.129143
M902	9	R	3.37333	10.005	5.05833	8.295	2.29333	2.33833	1	0.0216337	-0.624754	0.00228875	-0.317794	-0.22392	-0.0534494	-0.249446	0.0690852	-0.0274971	-0.0451523	-0.187577	0.218303	-0.0554249	0.154118	-0.00318264	0.366127	0.0513022	0.154371	0.18296	0.210404	0.0238128	-0.0688835	0.24636	0.0291858	0.218691	-0.0915595	0.0291485	-0.561334	-0.0142973	-0.429429	-0.300669	-0.0570682	-0.3011	0.037555	-0.0777786	-0.048416	-0.104312	0.22054	-0.0343274	0.142732
M904	9	R	2.84	11.495	5.265	8.64	2.63667	2.89167	1	NA	NA	NA	NA	NA	NA	NA	NA	NA	NA	NA	NA	NA	NA	NA	NA	NA	NA	NA	NA	NA	NA	NA	NA	NA	NA	-0.00280981	-0.5636	0.00483713	-0.361741	-0.265327	-0.0661322	-0.284548	0.0555026	-0.0714186	-0.042789	-0.172552	0.21621	-0.0581076	0.130629
M905	9	R	2.84625	11.8075	5.85375	9.10875	2.7475	3.04	1	-0.0838268	-0.699711	0.0141089	-0.273446	-0.157933	-0.0924936	-0.238628	0.0255845	-0.0149151	-0.0420841	-0.160032	0.184542	-0.0469891	0.137793	-0.0178713	0.337984	0.0500892	0.158708	0.144511	0.23774	0.054071	-0.0138153	0.248875	0.0820677	0.208541	-0.042869	-0.0152305	-0.565714	0.00972757	-0.317119	-0.212032	-0.0999349	-0.287059	0.0496649	-0.0525698	-0.0527407	-0.17771	0.23117	-0.0545477	0.15283
M906	9	R	3.25111	12.1356	5.73444	9.51444	2.44	2.82667	1	NA	NA	NA	NA	NA	NA	NA	NA	NA	NA	NA	NA	NA	NA	NA	NA	NA	NA	NA	NA	NA	NA	NA	NA	NA	NA	0.0368659	-0.557496	-0.0229006	-0.377717	-0.269419	-0.0494466	-0.288301	0.0696101	-0.0723824	-0.0306417	-0.140309	0.230236	-0.0494531	0.152337
R901	9	SUB	3.4025	12.15	5.63375	9.38125	2.3025	2.515	1.25	NA	NA	NA	NA	NA	NA	NA	NA	NA	NA	NA	NA	NA	NA	NA	NA	NA	NA	NA	NA	NA	NA	NA	NA	NA	NA	0.00523915	-0.556853	-0.00580186	-0.337321	-0.131308	-0.169051	-0.274453	0.0691465	-0.106775	0.00293688	-0.169504	0.221154	-0.0869299	0.167465
R902	9	SUB	2.73111	10.6278	5.04222	9.15889	2.43222	3.10444	1	-0.0150698	-0.595266	0.012082	-0.290987	-0.114944	-0.161515	-0.263582	0.0423544	-0.122816	0.019817	-0.189837	0.201253	-0.0892318	0.162333	0.00648233	0.323027	0.0872132	0.16509	0.189995	0.214477	0.125176	0.0259555	0.259822	0.0556824	0.11471	-0.162222	-0.0281874	-0.573655	0.00435536	-0.350804	-0.109098	-0.149632	-0.277855	0.0243951	-0.110846	0.030309	-0.160272	0.223021	-0.0676771	0.17418
R903	9	SUB	2.8625	12.0725	5.1975	9.1975	2.385	2.925	1	-0.105766	-0.601966	0.0361847	-0.336298	-0.126823	-0.181187	-0.23173	0.0385411	-0.0923311	-0.00326578	-0.1348	0.221121	-0.057792	0.197503	-0.0308726	0.282925	0.052183	0.179164	0.100761	0.211181	0.124917	0.0103587	0.258302	0.102521	0.207767	-0.1206	-0.0243088	-0.561091	0.00114573	-0.271122	-0.155381	-0.162932	-0.274827	0.0102861	-0.101277	0.0056091	-0.192929	0.20035	-0.0771624	0.162733
R904	9	SUB	1.795	7.69	3.13	5.775	4.835	6.64	1	0.00644177	-0.63421	0.00819251	-0.295683	-0.136873	-0.153823	-0.253239	0.0874383	-0.117389	0.044882	-0.125211	0.216993	-0.0648938	0.176905	-0.00401269	0.275088	0.0590767	0.161798	0.127551	0.210365	0.111519	0.0197952	0.242664	0.0599309	0.146172	-0.16948	0.0146838	-0.560881	0.00253346	-0.379261	-0.145141	-0.138432	-0.262792	0.0482939	-0.104415	0.0183541	-0.154979	0.230835	-0.0732386	0.177821
R907	9	SUB	4.12571	10.7843	4.54571	9.17286	2.39286	2.73143	1	NA	NA	NA	NA	NA	NA	NA	NA	NA	NA	NA	NA	NA	NA	NA	NA	NA	NA	NA	NA	NA	NA	NA	NA	NA	NA	0.0417973	-0.593474	0.00572959	-0.302177	-0.223963	-0.114135	-0.302243	0.080386	-0.100863	0.00563126	-0.107983	0.239575	-0.0428676	0.139541
R908	9	SUB	4.0075	12.0925	5.515	10.315	2.68625	2.515	1	-0.0282569	-0.67106	0.0133228	-0.258388	-0.0665802	-0.15737	-0.275443	0.0552451	-0.0715561	-0.00937234	-0.109425	0.231492	-0.0492395	0.166627	-0.00375325	0.326018	0.0493189	0.167341	0.117534	0.228479	0.0813748	0.0134878	0.238432	0.0512592	0.104272	-0.143759	-0.0227879	-0.593083	0.00849399	-0.266707	-0.103777	-0.18706	-0.277117	0.0472155	-0.0797775	-0.00435856	-0.147558	0.246036	-0.0589487	0.170591
R909	9	MAC	NA	NA	NA	NA	NA	NA	NA	-0.0804746	-0.663405	0.0360167	-0.364476	-0.082761	-0.148931	-0.188518	0.112273	-0.0289188	-0.0163965	-0.110905	0.199213	-0.0428696	0.140659	-0.0143865	0.30952	0.0389727	0.176973	0.0920544	0.256346	0.0636731	-0.00945322	0.192309	0.154801	0.125807	-0.147122	-0.0145538	-0.569643	-0.00552939	-0.402132	-0.142188	-0.172336	-0.237256	0.0757413	-0.0710831	-0.0295824	-0.0954839	0.22171	-0.052818	0.165533
R910	9	R	NA	NA	NA	NA	NA	NA	NA	0.0342587	-0.599411	-0.0130647	-0.31211	-0.0998166	-0.199819	-0.244559	0.0916595	-0.130422	0.0558809	-0.140571	0.227204	-0.0556547	0.152754	0.0115563	0.282573	0.0632506	0.160411	0.1459	0.225086	0.115388	0.0475531	0.253437	0.0902856	0.0602975	-0.222067	-0.0143249	-0.524906	0.0123081	-0.263723	-0.108759	-0.205091	-0.303936	0.0265397	-0.123559	-0.0042154	-0.197591	0.227878	-0.0774242	0.15801
R911	9	R	3.3475	12.0075	5.8125	8.7825	3.8125	2.8575	1	NA	NA	NA	NA	NA	NA	NA	NA	NA	NA	NA	NA	NA	NA	NA	NA	NA	NA	NA	NA	NA	NA	NA	NA	NA	NA	-0.0574009	-0.562759	0.0140038	-0.363775	-0.192692	-0.153536	-0.274424	0.0489787	-0.0930474	-0.0045389	-0.133973	0.218108	-0.0590234	0.147658
R912	9	SUB	3.465	12.135	4.99667	10.4883	3.64833	3.11667	1.16667	-0.0444225	-0.732548	0.0246324	-0.311849	-0.1563	-0.0742277	-0.212663	0.077784	-0.094819	0.0434466	-0.105159	0.173198	-0.04733	0.13592	-0.0140235	0.226207	0.0574784	0.163711	0.105057	0.21107	0.116766	0.0747837	0.217803	0.140581	0.15298	-0.128077	0.0684552	-0.595848	-0.0304514	-0.382641	-0.203082	-0.165846	-0.245036	0.143769	-0.106729	0.0475858	-0.0701187	0.230358	-0.0454023	0.179526
R913	9	R	3.14857	11.4071	5.39857	11.2057	3.59143	2.74429	1	0.0227157	-0.652414	0.0226392	-0.343335	-0.134381	-0.145032	-0.204496	0.109137	-0.104934	0.0505766	-0.0947369	0.223203	-0.0670768	0.195924	-0.0036595	0.291816	0.061191	0.166719	0.108366	0.202726	0.086773	0.00954889	0.18382	0.0607293	0.123779	-0.1696	0.0382669	-0.591845	0.00291465	-0.31641	-0.225045	-0.126964	-0.240171	0.114946	-0.097745	-0.0319384	-0.149789	0.22292	-0.0722149	0.15273
HMAC609	NA	NA	3.19875	10.3875	5.30125	9.38375	2.99375	3.46625	1.25	NA	NA	NA	NA	NA	NA	NA	NA	NA	NA	NA	NA	NA	NA	NA	NA	NA	NA	NA	NA	NA	NA	NA	NA	NA	NA	NA	NA	NA	NA	NA	NA	NA	NA	NA	NA	NA	NA	NA	NA
L306	NA	NA	2.955	9.57	4.68	8.78	2.275	3.905	2.5	NA	NA	NA	NA	NA	NA	NA	NA	NA	NA	NA	NA	NA	NA	NA	NA	NA	NA	NA	NA	NA	NA	NA	NA	NA	NA	NA	NA	NA	NA	NA	NA	NA	NA	NA	NA	NA	NA	NA	NA
L309	NA	NA	3.14	9.73	4.3	9.63	2.62	2.14	3	NA	NA	NA	NA	NA	NA	NA	NA	NA	NA	NA	NA	NA	NA	NA	NA	NA	NA	NA	NA	NA	NA	NA	NA	NA	NA	NA	NA	NA	NA	NA	NA	NA	NA	NA	NA	NA	NA	NA	NA
L503	NA	NA	2.862	9.748	5.056	9.098	2.1	4.168	1.8	NA	NA	NA	NA	NA	NA	NA	NA	NA	NA	NA	NA	NA	NA	NA	NA	NA	NA	NA	NA	NA	NA	NA	NA	NA	NA	NA	NA	NA	NA	NA	NA	NA	NA	NA	NA	NA	NA	NA	NA
L506	NA	NA	3.605	10.6375	5.1475	9.1925	2.37	3.31	2.5	NA	NA	NA	NA	NA	NA	NA	NA	NA	NA	NA	NA	NA	NA	NA	NA	NA	NA	NA	NA	NA	NA	NA	NA	NA	NA	NA	NA	NA	NA	NA	NA	NA	NA	NA	NA	NA	NA	NA	NA
L608	NA	NA	3.33222	10.2622	5.39778	9.58889	2.23444	3.80889	2	NA	NA	NA	NA	NA	NA	NA	NA	NA	NA	NA	NA	NA	NA	NA	NA	NA	NA	NA	NA	NA	NA	NA	NA	NA	NA	NA	NA	NA	NA	NA	NA	NA	NA	NA	NA	NA	NA	NA	NA
L703	NA	NA	3.00125	7.885	4.05	8.35	1.8125	2.82375	2.25	NA	NA	NA	NA	NA	NA	NA	NA	NA	NA	NA	NA	NA	NA	NA	NA	NA	NA	NA	NA	NA	NA	NA	NA	NA	NA	NA	NA	NA	NA	NA	NA	NA	NA	NA	NA	NA	NA	NA	NA
L709	NA	NA	3.67889	10.0689	5.18667	9.45	1.78333	2.12111	2	NA	NA	NA	NA	NA	NA	NA	NA	NA	NA	NA	NA	NA	NA	NA	NA	NA	NA	NA	NA	NA	NA	NA	NA	NA	NA	NA	NA	NA	NA	NA	NA	NA	NA	NA	NA	NA	NA	NA	NA
L804	NA	NA	3.09	9.85	4.36	9.425	2.33	2.565	2	NA	NA	NA	NA	NA	NA	NA	NA	NA	NA	NA	NA	NA	NA	NA	NA	NA	NA	NA	NA	NA	NA	NA	NA	NA	NA	NA	NA	NA	NA	NA	NA	NA	NA	NA	NA	NA	NA	NA	NA
M703	NA	NA	3.034	11.436	5.332	9.576	2.51	2.974	1	NA	NA	NA	NA	NA	NA	NA	NA	NA	NA	NA	NA	NA	NA	NA	NA	NA	NA	NA	NA	NA	NA	NA	NA	NA	NA	NA	NA	NA	NA	NA	NA	NA	NA	NA	NA	NA	NA	NA	NA
M903	NA	NA	2.67429	11.4671	5.46286	8.93286	2.38	3.01571	1	NA	NA	NA	NA	NA	NA	NA	NA	NA	NA	NA	NA	NA	NA	NA	NA	NA	NA	NA	NA	NA	NA	NA	NA	NA	NA	NA	NA	NA	NA	NA	NA	NA	NA	NA	NA	NA	NA	NA	NA
R906	NA	NA	2.98714	12.4114	6.88286	9.95714	2.96286	3.04429	1.28571	NA	NA	NA	NA	NA	NA	NA	NA	NA	NA	NA	NA	NA	NA	NA	NA	NA	NA	NA	NA	NA	NA	NA	NA	NA	NA	NA	NA	NA	NA	NA	NA	NA	NA	NA	NA	NA	NA	NA	NA
[truncated: 12 more columns]

## Sheet: Supplementary Table S10
Supplementary Table S10	Cross‑validated linear‑discriminant re‑classification of studied Crataegus samples.
Each confusion matrix (A–E) shows the number of individuals whose true taxon (rows) was assigned to each predicted taxon (columns); overall jack‑knife (leave‑one‑out) accuracy is given in parentheses. A–D — Parental species only: A — Flowering shoot leaves; B — Short shoot leaves; C — Fruit characters; D — Combined fruit, flowering and short shoot leaves feature set. E — Combined leaf + fruit cha…
A (Accuracy 93%)
Predicted True	L	M	R
L	97	0	0
M	1	13	3
R	2	6	57
B (Accuracy 95%)
Predicted True	L	M	R
L	90	0	0
M	0	18	4
R	1	4	49
C (Accuracy 96%)
Predicted True	L	M	R
L	87	1	1
M	0	4	3
R	0	1	43
D (Accuracy 99%)
Predicted True	L	M	R
L	96	0	0
M	0	15	1
R	0	0	63
E (Accuracy 75%)
Predicted True	L	M	MAC	MED	R	SUB
L	96	0	0	0	0	0
M	0	13	0	2	1	0
MAC	10	1	26	1	16	0
MED	4	0	5	2	3	1
R	0	0	6	0	56	1
SUB	0	0	0	2	10	0
